# Supplementary material for: B2 SINE Copies Serve as a Transposable Boundary of DNA Methylation and Histone Modifications in the Mouse
Source: Mol Biol Evol. 2021 Feb 16;38(6):2380–95. doi: 10.1093/molbev/msab033 (PMC8136502; doi:10.1093/molbev/msab033)
Supplement: msab033_Supplementary_Data [file msab033_supplementary_data.zip]

Archive with 2 entries (2 files):
- Ichiyanagi_Supplementary_Tables.xls
- Ichiyanagi_supplementary_figures.pdf
