# Supplementary material for: B2 SINE Copies Serve as a Transposable Boundary of DNA Methylation and Histone Modifications in the Mouse
Source: Mol Biol Evol. 2021 Feb 16;38(6):2380–95. doi: 10.1093/molbev/msab033 (PMC8136502; doi:10.1093/molbev/msab033)
Supplement: msab033_Supplementary_Data [file msab033_supplementary_data.zip › Ichiyanagi_Supplementary_Tables.xls]

## Sheet: Table S1
Table S1. Indels (120-300 bp) identified between the B6 and MSM genomes
chrom (mm10)	start	end	length (bp)	strain with insertion	SINE retrotransposition
chr1	4086746	4086746	161	MSM
chr1	4812183	4812363	181	B6	B1
chr1	4877232	4877358	127	B6
chr1	5102765	5102960	196	B6	B1
chr1	5140893	5141024	132	B6
chr1	6137787	6137924	138	B6
chr1	6726792	6726792	155	MSM
chr1	8903759	8903977	219	B6	B2
chr1	9996256	9996450	195	B6	B2
chr1	10375029	10375186	158	B6
chr1	10904146	10904146	185	MSM	B2
chr1	11121195	11121333	139	B6
chr1	12494095	12494214	120	B6
chr1	12635203	12635417	215	B6	B2
chr1	12746072	12746226	155	B6	B1
chr1	13000712	13000917	206	B6	B2
chr1	13051688	13051821	134	B6
chr1	13054256	13054459	204	B6	B2
chr1	13102372	13102530	159	B6
chr1	13169932	13170102	171	B6	B1
chr1	13377418	13377564	147	B6	B2
chr1	14392648	14392894	247	B6
chr1	14543963	14544108	146	B6
chr1	15589760	15589945	186	B6
chr1	15596881	15597063	183	B6	B1
chr1	15901535	15901664	130	B6
chr1	15962057	15962188	132	B6
chr1	17108261	17108261	147	MSM
chr1	17176799	17176993	195	B6
chr1	17459802	17460007	206	B6
chr1	18436372	18436494	123	B6
chr1	19180954	19180954	206	MSM	B2
chr1	19203351	19203351	224	MSM	B2
chr1	19294769	19294769	197	MSM	B2
chr1	20500498	20500777	280	B6
chr1	20549145	20549286	142	B6
chr1	20584465	20584637	173	B6
chr1	21310421	21310421	178	MSM	B1
chr1	21632517	21632517	197	MSM	B2
chr1	22737432	22737432	137	MSM
chr1	22884575	22884738	164	B6
chr1	23036228	23036419	192	B6	B1
chr1	23884209	23884330	122	B6
chr1	24273391	24273511	121	B6
chr1	24316278	24316480	203	B6	B2
chr1	25840812	25841073	262	B6
chr1	25975944	25976106	163	B6
chr1	26033656	26033866	211	B6
chr1	26036398	26036398	130	MSM
chr1	26734902	26735049	148	B6
chr1	26751944	26752115	172	B6
chr1	28448948	28449174	227	B6	B2
chr1	29491048	29491304	257	B6
chr1	30365515	30365634	120	B6
chr1	30439975	30440195	221	B6
chr1	30584219	30584431	213	B6	B2
chr1	31055091	31055222	132	B6
chr1	33181058	33181251	194	B6	B1
chr1	33194989	33195190	202	B6	B2
chr1	33717941	33718152	212	B6	B2
chr1	33722773	33722981	209	B6	B2
chr1	33751062	33751062	142	MSM
chr1	34002694	34002896	203	B6	B2
chr1	34096879	34096879	163	MSM
chr1	34469018	34469141	124	B6
chr1	34954411	34954539	129	B6
chr1	35948981	35948981	121	MSM
chr1	36051683	36051900	218	B6	B2
chr1	36166617	36166617	172	MSM	B1
chr1	36625018	36625018	128	MSM
chr1	37024508	37024651	144	B6
chr1	37091601	37091767	167	B6
chr1	37508317	37508504	188	B6
chr1	37994715	37994715	148	MSM
chr1	38355706	38355706	150	MSM
chr1	38988974	38989110	137	B6
chr1	39377154	39377295	142	B6
chr1	39408198	39408198	129	MSM
chr1	40394868	40395029	162	B6
chr1	40782210	40782335	126	B6
chr1	42789245	42789371	127	B6
chr1	43343894	43344016	123	B6
chr1	43385837	43385837	123	MSM
chr1	43704906	43704906	178	MSM	B1
chr1	43733516	43733701	186	B6
chr1	44682972	44683155	184	B6
chr1	45550397	45550397	193	MSM
chr1	47774088	47774299	212	B6	B2
chr1	47993183	47993382	200	B6	B2
chr1	49464236	49464395	160	B6
chr1	49886606	49886606	130	MSM
chr1	50209848	50209848	120	MSM
chr1	50743736	50743861	126	B6
chr1	51475853	51475853	196	MSM	B2
chr1	51585709	51585901	193	B6	B2
chr1	51668125	51668336	212	B6
chr1	51939540	51939684	145	B6
chr1	52947153	52947279	127	B6
chr1	54657540	54657540	180	MSM	B1
chr1	55643481	55643600	120	B6
chr1	55662043	55662214	172	B6
chr1	55865403	55865403	196	MSM
chr1	55866820	55866951	132	B6
chr1	56868656	56868799	144	B6
chr1	57343068	57343068	131	MSM
chr1	58501089	58501263	175	B6	B2
chr1	58535600	58535600	203	MSM	B2
chr1	58685326	58685326	132	MSM
chr1	59027338	59027338	169	MSM	B1
chr1	59124969	59124969	132	MSM
chr1	59177159	59177298	140	B6
chr1	59359883	59359883	199	MSM	B1
chr1	59737360	59737565	206	B6	B2
chr1	59740751	59740965	215	B6	B2
chr1	59903703	59903870	168	B6	B1
chr1	60239629	60239833	205	B6	B2
chr1	60328649	60328769	121	B6
chr1	62206678	62206896	219	B6	B2
chr1	63246736	63246736	198	MSM	B2
chr1	63611796	63612006	211	B6	B2
chr1	63777706	63777932	227	B6
chr1	64454468	64454596	129	B6
chr1	65490400	65490527	128	B6
chr1	69872002	69872002	183	MSM
chr1	70196814	70196814	138	MSM
chr1	70605081	70605210	130	B6
chr1	71625364	71625526	163	B6	B1
chr1	71631202	71631202	161	MSM
chr1	72446272	72446424	153	B6
chr1	74344775	74344775	123	MSM
chr1	74712145	74712282	138	B6
chr1	75584890	75585095	206	B6	B2
chr1	75590899	75591025	127	B6
chr1	75997773	75997901	129	B6
chr1	76292032	76292236	205	B6
chr1	76874777	76874777	173	MSM	B1
chr1	77815045	77815196	152	B6
chr1	78135382	78135511	130	B6
chr1	78267205	78267377	173	B6	B1
chr1	79908434	79908434	172	MSM
chr1	80204975	80205126	152	B6
chr1	80316854	80317073	220	B6	B2
chr1	80442127	80442127	161	MSM
chr1	81330229	81330482	254	B6
chr1	81406659	81406821	163	B6
chr1	81605239	81605239	120	MSM
chr1	82027880	82027999	120	B6
chr1	82447118	82447118	131	MSM
chr1	82680935	82681128	194	B6	B1
chr1	83323753	83323879	127	B6
chr1	83405694	83405838	145	B6
chr1	84057039	84057182	144	B6
chr1	84233067	84233206	140	B6
chr1	84487586	84487586	126	MSM
chr1	86445002	86445166	165	B6	B1
chr1	87303192	87303389	198	B6	B2
chr1	87705153	87705377	225	B6	B1
chr1	87762208	87762208	164	MSM	B1
chr1	88251163	88251163	181	MSM
chr1	88272252	88272491	240	B6
chr1	88419083	88419083	120	MSM
chr1	88696970	88697178	209	B6	B2
chr1	89680411	89680411	140	MSM
chr1	89807756	89807915	160	B6
chr1	90820290	90820290	132	MSM
chr1	91014851	91014970	120	B6
chr1	91246148	91246148	144	MSM
chr1	91807279	91807279	144	MSM
chr1	92385619	92385768	150	B6
chr1	92519926	92519926	120	MSM
chr1	92639564	92639564	156	MSM
chr1	92660557	92660557	138	MSM
chr1	96525064	96525204	141	B6
chr1	97792079	97792254	176	B6	B1
chr1	99135126	99135265	140	B6
chr1	99973382	99973548	167	B6
chr1	100235754	100235877	124	B6
chr1	100673240	100673240	152	MSM
chr1	100685999	100686215	217	B6
chr1	101374309	101374506	198	B6
chr1	101975795	101975923	129	B6
chr1	103135214	103135366	153	B6
chr1	106181690	106181892	203	B6	B2
chr1	106940656	106940656	150	MSM
chr1	107840178	107840300	123	B6
chr1	109424092	109424270	179	B6	B1
chr1	110491982	110492152	171	B6
chr1	110928313	110928520	208	B6
chr1	111077152	111077280	129	B6
chr1	111873708	111873837	130	B6
chr1	112272438	112272560	123	B6
chr1	112758196	112758196	145	MSM
chr1	113147921	113148058	138	B6
chr1	113152153	113152301	149	B6
chr1	113969554	113969554	173	MSM
chr1	115810406	115810406	123	MSM
chr1	116073535	116073535	124	MSM
chr1	118632601	118632795	195	B6	B2
chr1	118652676	118652846	171	B6
chr1	119220410	119220410	176	MSM	B1
chr1	119689464	119689603	140	B6
chr1	119932379	119932379	150	MSM
chr1	119964200	119964200	126	MSM
chr1	120093850	120094071	222	B6	B2
chr1	120579232	120579232	150	MSM
chr1	120824207	120824357	151	B6
chr1	121114335	121114485	151	B6
chr1	122141260	122141260	131	MSM
chr1	122566751	122566897	147	B6
chr1	126338448	126338575	128	B6
chr1	126599992	126600114	123	B6
chr1	127930114	127930327	214	B6	B2
chr1	128250156	128250305	150	B6
chr1	128413216	128413216	188	MSM	B1
chr1	130122415	130122415	176	MSM
chr1	130188096	130188288	193	B6	B2
chr1	130361080	130361238	159	B6
chr1	131734540	131734675	136	B6
chr1	132010306	132010512	207	B6	B2
chr1	132094501	132094623	123	B6
chr1	133012226	133012403	178	B6	B1
chr1	133731316	133731526	211	B6	B2
chr1	135414503	135414632	130	B6
chr1	136332490	136332693	204	B6	B2
chr1	136371186	136371186	155	MSM
chr1	136376615	136376739	125	B6
chr1	136646206	136646206	160	MSM
chr1	137218036	137218235	200	B6
chr1	137971643	137971798	156	B6
chr1	138401696	138401818	123	B6
chr1	138815405	138815590	186	B6
chr1	140021403	140021403	122	MSM
chr1	140193072	140193219	148	B6
chr1	141641391	141641596	206	B6	B2
chr1	142092708	142092899	192	B6
chr1	142898024	142898171	148	B6
chr1	143680068	143680281	214	B6	B2
chr1	143796911	143797116	206	B6	B2
chr1	144165522	144165717	196	B6
chr1	144512040	144512040	126	MSM
chr1	145904561	145904697	137	B6
chr1	146462028	146462291	264	B6
chr1	146938864	146938990	127	B6
chr1	147019831	147019978	148	B6
chr1	148005262	148005391	130	B6
chr1	148031177	148031177	124	MSM
chr1	149776929	149777095	167	B6	B1
chr1	150853911	150854042	132	B6
chr1	151348256	151348452	197	B6	B2
chr1	151395781	151395992	212	B6	B2
chr1	151452824	151453033	210	B6	B1
chr1	151749244	151749244	136	MSM
chr1	152099865	152100026	162	B6
chr1	152888034	152888247	214	B6	B2
chr1	156292550	156292704	155	B6	B1
chr1	156378724	156378939	216	B6	B2
chr1	156682830	156683046	217	B6	B2
chr1	156696003	156696135	133	B6
chr1	157053186	157053394	209	B6
chr1	157287241	157287241	204	MSM	B2
chr1	157403740	157403865	126	B6
chr1	157420912	157421088	177	B6	B1
chr1	157445327	157445553	227	B6	B2
chr1	157813349	157813558	210	B6	B2
chr1	158231716	158231716	132	MSM
chr1	158656659	158656659	137	MSM
chr1	158829356	158829356	167	MSM
chr1	158902167	158902328	162	B6
chr1	159087700	159087842	143	B6
chr1	159759937	159759937	138	MSM
chr1	161023848	161024027	180	B6	B1
chr1	161064623	161064807	185	B6	B1
chr1	161089614	161089614	120	MSM
chr1	161232207	161232413	207	B6
chr1	161401023	161401164	142	B6
chr1	164095257	164095465	209	B6	B2
chr1	164632927	164632927	124	MSM
chr1	164816826	164816826	134	MSM
chr1	164879213	164879417	205	B6
chr1	165672510	165672510	152	MSM
chr1	165983715	165983848	134	B6
chr1	165995215	165995430	216	B6	B2
chr1	166126689	166126689	138	MSM
chr1	166266795	166266944	150	B6
chr1	166960685	166960889	205	B6	B2
chr1	167881492	167881709	218	B6	B2
chr1	177687800	177687998	199	B6	B2
chr1	179111537	179111701	165	B6
chr1	179191703	179191923	221	B6	B2
chr1	179494449	179494625	177	B6	B1
chr1	179791537	179791660	124	B6
chr1	180096170	180096170	199	MSM
chr1	180297219	180297369	151	B6
chr1	180551418	180551626	209	B6	B2
chr1	180666949	180667150	202	B6	B2
chr1	180901135	180901135	126	MSM	B1
chr1	180979391	180979512	122	B6
chr1	181036968	181037187	220	B6	B2
chr1	181360028	181360162	135	B6
chr1	181554970	181555115	146	B6
chr1	181554982	181555126	145	B6
chr1	181889453	181889649	197	B6	B2
chr1	182007408	182007604	197	B6	B2
chr1	182191475	182191681	207	B6	B2
chr1	182378550	182378550	185	MSM
chr1	182860303	182860425	123	B6
chr1	184491902	184491902	141	MSM
chr1	185166816	185166816	127	MSM
chr1	185263910	185264063	154	B6
chr1	185416957	185417138	182	B6	B1
chr1	185752925	185753049	125	B6
chr1	185959643	185959771	129	B6
chr1	186144380	186144380	162	MSM	B1
chr1	186161939	186162110	172	B6
chr1	187257614	187257614	135	MSM
chr1	187855401	187855401	160	MSM
chr1	189701768	189701768	204	MSM	B2
chr1	189749149	189749313	165	B6	B1
chr1	190797548	190797668	121	B6
chr1	191024028	191024227	200	B6	B2
chr1	191406135	191406344	210	B6	B2
chr1	191508209	191508438	230	B6
chr1	191554272	191554482	211	B6	B2
chr1	192183329	192183329	124	MSM
chr1	192299059	192299059	157	MSM
chr1	193523990	193524134	145	B6
chr1	194033309	194033478	170	B6
chr1	194203282	194203421	140	B6
chr10	3387699	3387854	156	B6
chr10	3556237	3556237	120	MSM
chr10	3880380	3880380	215	MSM	B2
chr10	4056330	4056504	175	B6	B1
chr10	4260121	4260121	197	MSM	B1
chr10	4275287	4275499	213	B6	B2
chr10	4351195	4351405	211	B6	B2
chr10	4650737	4650737	159	MSM
chr10	4830068	4830272	205	B6	B2
chr10	5113723	5113934	212	B6	B2
chr10	7601861	7602070	210	B6	B2
chr10	7814846	7814846	136	MSM
chr10	8414840	8415003	164	B6
chr10	8509679	8509679	130	MSM
chr10	8525616	8525739	124	B6
chr10	8790865	8790865	150	MSM
chr10	9279117	9279236	120	B6
chr10	9506157	9506375	219	B6
chr10	11382380	11382594	215	B6	B2
chr10	12300417	12300417	148	MSM
chr10	12774855	12774998	144	B6
chr10	12782990	12783197	208	B6	B2
chr10	13191050	13191213	164	B6
chr10	14592825	14593023	199	B6	B2
chr10	14604444	14604635	192	B6	B2
chr10	16340951	16340951	150	MSM
chr10	18476856	18476856	176	MSM	B2
chr10	18500235	18500235	175	MSM
chr10	18520104	18520299	196	B6	B2
chr10	19148094	19148094	122	MSM
chr10	19305941	19306124	184	B6	B1
chr10	19449743	19449903	161	B6
chr10	19683695	19683937	243	B6
chr10	20085563	20085780	218	B6	B2
chr10	20131501	20131720	220	B6	B2
chr10	21060410	21060594	185	B6
chr10	21150050	21150179	130	B6
chr10	24541508	24541636	129	B6
chr10	24675004	24675218	215	B6	B2
chr10	25267606	25267606	130	MSM
chr10	25428552	25428673	122	B6
chr10	25485721	25485921	201	B6
chr10	26408988	26409169	182	B6
chr10	28764795	28765044	250	B6
chr10	29703028	29703028	184	MSM
chr10	29896710	29896922	213	B6	B2
chr10	30158801	30159001	201	B6	B2
chr10	30527262	30527262	164	MSM
chr10	30847254	30847254	124	MSM
chr10	31313241	31313364	124	B6
chr10	32534515	32534656	142	B6
chr10	33151487	33151670	184	B6
chr10	33947313	33947447	135	B6
chr10	34015655	34015806	152	B6
chr10	34081097	34081274	178	B6	B1
chr10	34832722	34832722	148	MSM
chr10	35284148	35284331	184	B6	B1
chr10	35689235	35689420	186	B6
chr10	36234888	36235094	207	B6	B2
chr10	37221811	37221811	165	MSM
chr10	37296654	37296817	164	B6
chr10	40777429	40777429	140	MSM
chr10	42406149	42406338	190	B6
chr10	42430785	42430988	204	B6	B2
chr10	42637472	42637472	189	MSM	B2
chr10	42915368	42915368	135	MSM
chr10	43747068	43747068	174	MSM
chr10	44127358	44127490	133	B6
chr10	45079427	45079566	140	B6
chr10	46858901	46858901	204	MSM	B2
chr10	46889268	46889268	141	MSM
chr10	47631202	47631330	129	B6
chr10	47693641	47693825	185	B6
chr10	48867577	48867577	146	MSM
chr10	50608744	50608744	134	MSM
chr10	51099631	51099793	163	B6	B1
chr10	51843496	51843496	126	MSM
chr10	52213937	52214130	194	B6	B2
chr10	52829048	52829167	120	B6
chr10	53391639	53391833	195	B6	B2
chr10	53770781	53770781	124	MSM
chr10	54069268	54069438	171	B6
chr10	54648810	54648810	135	MSM
chr10	55304695	55304695	138	MSM
chr10	56509169	56509297	129	B6
chr10	56912497	56912697	201	B6
chr10	57440156	57440340	185	B6
chr10	58397414	58397611	198	B6	B2
chr10	58495650	58495876	227	B6
chr10	59329475	59329674	200	B6	B1
chr10	59517894	59518025	132	B6
chr10	59691836	59691836	139	MSM
chr10	59994053	59994273	221	B6	B2
chr10	59999310	59999537	228	B6	B2
chr10	60091614	60091812	199	B6	B2
chr10	60101265	60101458	194	B6
chr10	60318501	60318501	176	MSM	B1
chr10	61111728	61111924	197	B6	B2
chr10	61220095	61220299	205	B6	B2
chr10	62233525	62233525	228	MSM
chr10	62427434	62427647	214	B6	B2
chr10	62783359	62783359	200	MSM
chr10	62996095	62996321	227	B6
chr10	63049066	63049219	154	B6	B1
chr10	64257163	64257349	187	B6
chr10	64652430	64652563	134	B6
chr10	66030006	66030006	202	MSM
chr10	66926073	66926242	170	B6
chr10	67162441	67162639	199	B6	B2
chr10	67199508	67199728	221	B6	B1
chr10	67212317	67212519	203	B6	B2
chr10	68572003	68572141	139	B6
chr10	69484119	69484119	128	MSM
chr10	69599232	69599351	120	B6
chr10	69679733	69679910	178	B6	B1
chr10	69735136	69735255	120	B6
chr10	70074701	70074701	142	MSM
chr10	70537588	70537708	121	B6
chr10	70773149	70773272	124	B6
chr10	70835494	70835494	204	MSM	B2
chr10	70946293	70946435	143	B6
chr10	70973355	70973554	200	B6	B1
chr10	71176280	71176280	153	MSM
chr10	71664283	71664430	148	B6
chr10	72090733	72090733	131	MSM
chr10	73543073	73543263	191	B6
chr10	73860696	73860817	122	B6
chr10	75044997	75045118	122	B6
chr10	75496612	75496770	159	B6	B1
chr10	76289815	76289815	131	MSM
chr10	76480781	76480944	164	B6	B2
chr10	77378989	77378989	203	MSM	B2
chr10	78851636	78851761	126	B6
chr10	80166312	80166312	210	MSM	B2
chr10	80697233	80697436	204	B6	B2
chr10	81159520	81159701	182	B6	B1
chr10	81212295	81212295	144	MSM
chr10	81219951	81219951	199	MSM	B2
chr10	82039261	82039261	169	MSM	B1
chr10	82527317	82527463	147	B6
chr10	84660913	84661071	159	B6
chr10	84665304	84665511	208	B6	B2
chr10	84665316	84665523	208	B6	B2
chr10	85155236	85155422	187	B6	B1
chr10	85189588	85189737	150	B6
chr10	86144400	86144400	125	MSM
chr10	86393199	86393409	211	B6	B2
chr10	87543273	87543413	141	B6
chr10	88010974	88010974	132	MSM
chr10	88124226	88124409	184	B6	B2
chr10	88199657	88199842	186	B6	B1
chr10	88538375	88538375	160	MSM	B1
chr10	88947279	88947446	168	B6
chr10	89854603	89854806	204	B6	B2
chr10	91737152	91737152	131	MSM
chr10	94677894	94678085	192	B6	B2
chr10	94691050	94691234	185	B6	B1
chr10	95437167	95437314	148	B6
chr10	95855249	95855435	187	B6	B1
chr10	96371827	96372057	231	B6
chr10	96649606	96649765	160	B6
chr10	96999249	96999447	199	B6
chr10	97504720	97504855	136	B6
chr10	99362449	99362449	192	MSM
chr10	101907475	101907607	133	B6
chr10	102351151	102351284	134	B6
chr10	102399492	102399613	122	B6
chr10	102962179	102962179	207	MSM
chr10	103313369	103313534	166	B6	B1
chr10	103327203	103327350	148	B6
chr10	103343088	103343088	124	MSM
chr10	103414056	103414183	128	B6
chr10	103663388	103663555	168	B6	B1
chr10	103930012	103930188	177	B6	B1
chr10	104306291	104306291	128	MSM
chr10	104909136	104909257	122	B6
chr10	104920711	104920845	135	B6
chr10	105660470	105660470	146	MSM
chr10	106262297	106262297	132	MSM
chr10	106675354	106675354	146	MSM
chr10	108358621	108358773	153	B6	B1
chr10	108431118	108431330	213	B6	B2
chr10	108566262	108566452	191	B6	B2
chr10	108986848	108987062	215	B6	B2
chr10	109586993	109587200	208	B6	B2
chr10	110027782	110027965	184	B6
chr10	111262056	111262192	137	B6
chr10	111387571	111387748	178	B6	B1
chr10	111628067	111628189	123	B6
chr10	111985215	111985215	131	MSM
chr10	112361810	112361810	140	MSM
chr10	112368910	112368910	159	MSM
chr10	112710324	112710516	193	B6
chr10	113969708	113969880	173	B6
chr10	114468504	114468504	135	MSM
chr10	115136544	115136774	231	B6
chr10	115869751	115869751	131	MSM
chr10	116730759	116730928	170	B6
chr10	117058473	117058610	138	B6
chr10	117388724	117388850	127	B6
chr10	117549156	117549292	137	B6
chr10	118386388	118386388	135	MSM
chr10	118534800	118534998	199	B6
chr10	118964864	118965041	178	B6
chr10	119248648	119248856	209	B6	B2
chr10	119437119	119437119	127	MSM
chr10	120134479	120134682	204	B6
chr10	120445863	120446059	197	B6	B2
chr10	120610598	120610798	201	B6	B2
chr10	121437422	121437629	208	B6	B2
chr10	121596871	121596997	127	B6
chr10	121647688	121647850	163	B6
chr10	121832916	121833107	192	B6	B2
chr10	122159043	122159243	201	B6
chr10	123089291	123089497	207	B6	B2
chr10	123172266	123172448	183	B6	B1
chr10	123414246	123414246	149	MSM
chr10	124491925	124491925	140	MSM
chr10	125035122	125035122	134	MSM
chr10	125606863	125606863	168	MSM
chr10	126245409	126245627	219	B6
chr10	126528239	126528364	126	B6
chr10	127479598	127479800	203	B6	B2
chr10	127908809	127908935	127	B6
chr10	128052489	128052668	180	B6	B1
chr10	128202707	128202920	214	B6	B2
chr10	128346799	128347006	208	B6	B2
chr10	128650927	128651173	247	B6	B2
chr10	128730829	128731039	211	B6	B2
chr10	128881338	128881468	131	B6
chr10	128962873	128962873	135	MSM
chr10	129102934	129102934	138	MSM
chr10	129934964	129935083	120	B6
chr11	3168994	3168994	123	MSM
chr11	3181915	3181915	120	MSM
chr11	3413342	3413496	155	B6
chr11	3899078	3899078	167	MSM	B1
chr11	4338770	4338944	175	B6
chr11	4477356	4477356	144	MSM
chr11	4564857	4565014	158	B6
chr11	4587931	4588142	212	B6	B2
chr11	4876989	4877177	189	B6	B2
chr11	4881806	4881992	187	B6
chr11	4886222	4886403	182	B6	B1
chr11	4929503	4929503	218	MSM
chr11	4959252	4959442	191	B6
chr11	5252981	5252981	201	MSM	B2
chr11	5670421	5670621	201	B6	B2
chr11	5758248	5758448	201	B6	B2
chr11	8671751	8671751	140	MSM
chr11	11778159	11778342	184	B6	B1
chr11	12312419	12312419	171	MSM	B1
chr11	13323648	13323815	168	B6	B1
chr11	13335232	13335394	163	B6
chr11	13909405	13909524	120	B6
chr11	15112221	15112221	121	MSM
chr11	15135444	15135623	180	B6
chr11	15952420	15952614	195	B6	B2
chr11	17006403	17006635	233	B6
chr11	18936756	18936920	165	B6
chr11	19262155	19262287	133	B6
chr11	19859396	19859551	156	B6
chr11	19913091	19913091	223	MSM	B2
chr11	19966675	19966903	229	B6
chr11	20086868	20087081	214	B6
chr11	20091771	20091891	121	B6
chr11	20193731	20193901	171	B6	B1
chr11	20554136	20554136	216	MSM	B2
chr11	20914324	20914444	121	B6
chr11	20936563	20936770	208	B6
chr11	21421194	21421194	135	MSM
chr11	23259846	23260048	203	B6	B2
chr11	23358653	23358796	144	B6
chr11	23366728	23366909	182	B6	B1
chr11	23439455	23439676	222	B6	B2
chr11	23572350	23572350	126	MSM
chr11	23783939	23784101	163	B6	B1
chr11	24040831	24040994	164	B6	B1
chr11	25014231	25014231	201	MSM	B2
chr11	25127747	25127747	124	MSM
chr11	25296852	25296852	225	MSM
chr11	25598073	25598073	213	MSM
chr11	26294630	26294831	202	B6	B2
chr11	26606735	26606906	172	B6	B1
chr11	27027481	27027619	139	B6
chr11	27440271	27440271	195	MSM	B2
chr11	27943606	27943606	135	MSM
chr11	28459594	28459740	147	B6
chr11	28485073	28485226	154	B6
chr11	28845726	28845919	194	B6	B2
chr11	28960903	28961041	139	B6
chr11	29136242	29136242	120	MSM
chr11	29178748	29178951	204	B6	B2
chr11	29666743	29666961	219	B6	B2
chr11	29711904	29712043	140	B6
chr11	30134253	30134253	165	MSM	B1
chr11	32507959	32507959	125	MSM
chr11	33460827	33460827	128	MSM
chr11	34320848	34321037	190	B6
chr11	35517883	35518116	234	B6
chr11	37023504	37023625	122	B6
chr11	37417835	37417968	134	B6
chr11	37872728	37872932	205	B6	B2
chr11	38105089	38105220	132	B6
chr11	38502768	38502768	196	MSM	B2
chr11	41000492	41000633	142	B6
chr11	41854153	41854277	125	B6
chr11	42146782	42146915	134	B6
chr11	42230073	42230216	144	B6
chr11	42246761	42246979	219	B6	B2
chr11	42938496	42938619	124	B6
chr11	43439650	43439650	172	MSM
chr11	43551141	43551321	181	B6	B1
chr11	43674890	43675083	194	B6	B1
chr11	44044461	44044652	192	B6
chr11	44336245	44336385	141	B6
chr11	44807180	44807323	144	B6
chr11	45452537	45452755	219	B6
chr11	45832625	45832625	168	MSM
chr11	46141643	46141643	154	MSM
chr11	46880268	46880457	190	B6	B1
chr11	47651220	47651364	145	B6
chr11	48464515	48464734	220	B6
chr11	48553175	48553315	141	B6
chr11	50024291	50024291	187	MSM	B1
chr11	50057896	50058041	146	B6
chr11	50067849	50067849	203	MSM	B2
chr11	50281977	50282200	224	B6	B2
chr11	50694584	50694584	171	MSM
chr11	52356560	52356762	203	B6	B2
chr11	52922696	52922865	170	B6
chr11	52988615	52988788	174	B6
chr11	53000550	53000671	122	B6
chr11	53318343	53318530	188	B6	B1
chr11	53330154	53330335	182	B6	B1
chr11	53601863	53602000	138	B6
chr11	53736363	53736549	187	B6	B1
chr11	54006428	54006556	129	B6
chr11	54447114	54447239	126	B6
chr11	54450937	54451056	120	B6
chr11	54481966	54482170	205	B6	B2
chr11	54673526	54673733	208	B6	B2
chr11	54742462	54742462	208	MSM	B2
chr11	54843992	54844189	198	B6
chr11	55138891	55139076	186	B6	B1
chr11	55407442	55407442	192	MSM	B2
chr11	55473952	55474104	153	B6
chr11	57862933	57863056	124	B6
chr11	58158415	58158546	132	B6
chr11	58610314	58610434	121	B6
chr11	58915627	58915627	132	MSM
chr11	60014451	60014582	132	B6
chr11	60165482	60165740	259	B6
chr11	60202454	60202580	127	B6
chr11	60293560	60293777	218	B6	B2
chr11	60356634	60356634	123	MSM
chr11	60527514	60527712	199	B6	B3
chr11	61311937	61312102	166	B6
chr11	61890706	61890868	163	B6
chr11	62322459	62322459	203	MSM	B2
chr11	62451774	62451986	213	B6	B2
chr11	62884159	62884159	179	MSM
chr11	63328985	63329176	192	B6	B1
chr11	63865790	63865932	143	B6
chr11	63983979	63984179	201	B6	B2
chr11	64123187	64123317	131	B6
chr11	64620186	64620338	153	B6
chr11	64775737	64775895	159	B6
chr11	65065000	65065000	198	MSM	B2
chr11	66182956	66182956	177	MSM
chr11	67027559	67027559	120	MSM
chr11	68151711	68151920	210	B6	B2
chr11	68582178	68582383	206	B6	B2
chr11	68723486	68723640	155	B6
chr11	68759549	68759690	142	B6
chr11	68933415	68933415	201	MSM	B2
chr11	68979163	68979163	187	MSM	B2
chr11	69075207	69075403	197	B6	B2
chr11	69355935	69356064	130	B6
chr11	69394025	69394242	218	B6	B2
chr11	69522795	69523005	211	B6	B2
chr11	70069002	70069196	195	B6	B2
chr11	70310904	70311116	213	B6	B2
chr11	70620706	70620904	199	B6	B2
chr11	70896049	70896049	189	MSM
chr11	70910828	70911060	233	B6	B2
chr11	71977705	71977705	219	MSM	B2
chr11	72375626	72375745	120	B6
chr11	73083390	73083616	227	B6	B2
chr11	73126419	73126615	197	B6	B2
chr11	74497871	74498047	177	B6
chr11	74687832	74687999	168	B6
chr11	74980985	74981143	159	B6	B2
chr11	75091213	75091213	209	MSM	B2
chr11	75114033	75114259	227	B6	B2
chr11	75314812	75314812	126	MSM
chr11	75712103	75712301	199	B6	B2
chr11	75745703	75745912	210	B6	B2
chr11	75747927	75747927	181	MSM	B1
chr11	76281872	76282093	222	B6	B2
chr11	77246000	77246201	202	B6	B2
chr11	77431870	77431870	133	MSM
chr11	77567629	77567828	200	B6	B2
chr11	77677116	77677259	144	B6
chr11	77696543	77696760	218	B6	B2
chr11	77874271	77874425	155	B6	B1
chr11	78113079	78113079	206	MSM	B2
chr11	78190980	78190980	120	MSM
chr11	78391080	78391270	191	B6	B1
chr11	78492141	78492339	199	B6	B2
chr11	78531506	78531658	153	B6	B1
chr11	78854622	78854622	194	MSM	B2
chr11	79260342	79260520	179	B6
chr11	79376143	79376328	186	B6
chr11	79385641	79385847	207	B6	B2
chr11	80015344	80015344	209	MSM	B2
chr11	80092848	80093058	211	B6	B2
chr11	80124200	80124339	140	B6
chr11	80126875	80127102	228	B6	B2
chr11	80130646	80130853	208	B6	B2
chr11	80385837	80385837	146	MSM
chr11	80839962	80840151	190	B6
chr11	82500315	82500315	153	MSM
chr11	83348601	83348747	147	B6
chr11	83375025	83375231	207	B6
chr11	83946664	83946664	170	MSM	B1
chr11	83956919	83956919	165	MSM
chr11	84131439	84131439	134	MSM	B1
chr11	84365110	84365110	126	MSM
chr11	85141515	85141664	150	B6
chr11	85716881	85717065	185	B6
chr11	86048330	86048490	161	B6
chr11	86221829	86222037	209	B6	B2
chr11	86634162	86634382	221	B6	B2
chr11	86666809	86666809	196	MSM	B2
chr11	86970640	86970797	158	B6
chr11	87099922	87100125	204	B6	B2
chr11	88038912	88039120	209	B6	B2
chr11	88041203	88041406	204	B6	B2
chr11	88692786	88692923	138	B6
chr11	88743142	88743269	128	B6
chr11	88980793	88980919	127	B6
chr11	88992895	88993103	209	B6	B2
chr11	89159774	89159932	159	B6
chr11	90658786	90658958	173	B6	B1
chr11	90941012	90941175	164	B6
chr11	92115124	92115124	156	MSM
chr11	92500989	92500989	148	MSM
chr11	93398408	93398589	182	B6	B1
chr11	93892060	93892060	214	MSM	B2
chr11	94283021	94283021	127	MSM
chr11	95382630	95382840	211	B6	B2
chr11	95926176	95926176	164	MSM
chr11	95972319	95972518	200	B6
chr11	95972434	95972584	151	B6
chr11	95972438	95972585	148	B6
chr11	96202202	96202365	164	B6
chr11	97224932	97225140	209	B6	B2
chr11	97291217	97291354	138	B6
chr11	97420266	97420476	211	B6	B2
chr11	97754377	97754550	174	B6	B1
chr11	97945546	97945755	210	B6	B2
chr11	98129341	98129341	141	MSM
chr11	98535032	98535151	120	B6
chr11	98813099	98813313	215	B6	B2
chr11	98848950	98849074	125	B6
chr11	98876181	98876387	207	B6	B2
chr11	100271487	100271606	120	B6
chr11	100839178	100839361	184	B6	B1
chr11	101255287	101255428	142	B6	B1
chr11	101538750	101538901	152	B6
chr11	101566790	101566995	206	B6	B2
chr11	102109504	102109638	135	B6	B1
chr11	102523253	102523436	184	B6	B1
chr11	102798221	102798421	201	B6	B2
chr11	102829852	102829852	194	MSM	B2
chr11	103378263	103378263	220	MSM
chr11	103675526	103675526	138	MSM
chr11	105213458	105213458	216	MSM	B2
chr11	105271524	105271664	141	B6
chr11	105406495	105406768	274	B6
chr11	105617353	105617353	139	MSM
chr11	106449617	106449823	207	B6	B1
chr11	106561777	106561996	220	B6	B2
chr11	106695246	106695246	200	MSM	B2
chr11	106801597	106801793	197	B6	B1
chr11	106805973	106806196	224	B6	B2
chr11	107257272	107257272	123	MSM
chr11	107487112	107487328	217	B6	B2
chr11	107533367	107533575	209	B6	B2
chr11	107657568	107657568	175	MSM
chr11	109786788	109786989	202	B6	B2
chr11	110164974	110165125	152	B6
chr11	110945536	110945536	124	MSM
chr11	112602687	112602687	122	MSM
chr11	112673887	112674018	132	B6
chr11	113693746	113693746	146	MSM
chr11	114623760	114623879	120	B6
chr11	114674766	114674951	186	B6	B1
chr11	114845668	114845668	184	MSM	B1
chr11	116112569	116112776	208	B6	B2
chr11	116140248	116140248	197	MSM	B2
chr11	116642418	116642418	134	MSM
chr11	116799959	116800117	159	B6
chr11	117055528	117055717	190	B6	B1
chr11	117137740	117137950	211	B6	B2
chr11	117197147	117197290	144	B6
chr11	117323525	117323681	157	B6
chr11	117630900	117631043	144	B6
chr11	118091860	118092079	220	B6
chr11	118560781	118560781	145	MSM
chr11	118684872	118685043	172	B6
chr11	119578161	119578161	198	MSM	B2
chr11	119861695	119861853	159	B6
chr11	119903020	119903020	204	MSM	B2
chr11	120486120	120486255	136	B6
chr11	120893134	120893256	123	B6
chr11	121043204	121043350	147	B6
chr11	121663571	121663571	144	MSM
chr11	121730397	121730397	187	MSM	B1
chr12	3543335	3543335	194	MSM	B2
chr12	4424653	4424653	154	MSM
chr12	4576398	4576398	166	MSM	B1
chr12	4839865	4839865	203	MSM	B2
chr12	5027875	5028075	201	B6	B2
chr12	5896475	5896475	152	MSM
chr12	7072895	7073092	198	B6
chr12	7420247	7420421	175	B6
chr12	7510592	7510777	186	B6	B1
chr12	8703129	8703324	196	B6	B2
chr12	9316781	9316973	193	B6
chr12	12392538	12392705	168	B6
chr12	12547977	12547977	164	MSM	B1
chr12	12626812	12627014	203	B6	B2
chr12	17503523	17503696	174	B6
chr12	31337348	31337544	197	B6	B2
chr12	31636008	31636149	142	B6
chr12	31900034	31900291	258	B6
chr12	31900629	31900629	148	MSM
chr12	32191968	32192095	128	B6
chr12	34418709	34418709	155	MSM
chr12	36054299	36054505	207	B6	B2
chr12	36092436	36092436	128	MSM
chr12	36511680	36511680	135	MSM
chr12	36788233	36788441	209	B6
chr12	37590279	37590279	263	MSM
chr12	39691030	39691030	138	MSM
chr12	39955235	39955235	187	MSM	B1
chr12	40025130	40025130	139	MSM
chr12	40869071	40869247	177	B6
chr12	41086847	41087119	273	B6
chr12	41262260	41262260	152	MSM
chr12	42460230	42460230	143	MSM
chr12	43152468	43152468	197	MSM	B2
chr12	43351241	43351241	218	MSM
chr12	43613613	43613739	127	B6
chr12	44841002	44841133	132	B6
chr12	44903929	44904073	145	B6
chr12	45111488	45111616	129	B6	B1
chr12	47768155	47768363	209	B6	B2
chr12	51086543	51086669	127	B6
chr12	51479120	51479250	131	B6	B1
chr12	51531438	51531642	205	B6	B2
chr12	51887963	51887963	132	MSM
chr12	51941289	51941484	196	B6	B2
chr12	52717094	52717233	140	B6
chr12	53270068	53270068	207	MSM	B2
chr12	54526113	54526297	185	B6
chr12	54833870	54834075	206	B6
chr12	55556561	55556718	158	B6
chr12	56280865	56281023	159	B6
chr12	56785604	56785604	218	MSM	B2
chr12	58065231	58065384	154	B6
chr12	58882434	58882559	126	B6
chr12	59047827	59047959	133	B6
chr12	59058221	59058422	202	B6	B2
chr12	61017513	61017738	226	B6
chr12	62498477	62498477	170	MSM	B1
chr12	62781377	62781502	126	B6
chr12	62841490	62841652	163	B6
chr12	63052356	63052553	198	B6	B2
chr12	63059590	63059590	136	MSM
chr12	63081172	63081295	124	B6
chr12	64433398	64433576	179	B6	B1
chr12	65415000	65415168	169	B6
chr12	65498888	65499028	141	B6
chr12	65791811	65791947	137	B6
chr12	67855532	67855693	162	B6
chr12	68206821	68206991	171	B6
chr12	68343924	68343924	128	MSM
chr12	68543415	68543660	246	B6
chr12	69167102	69167317	216	B6	B2
chr12	69319002	69319148	147	B6
chr12	69476126	69476126	193	MSM
chr12	69746331	69746514	184	B6	B1
chr12	69850635	69850802	168	B6	B1
chr12	69901307	69901307	201	MSM	B2
chr12	70190467	70190467	202	MSM	B2
chr12	70193031	70193031	136	MSM
chr12	70962861	70963022	162	B6	B2
chr12	70984043	70984043	152	MSM
chr12	71030593	71030752	160	B6
chr12	71065084	71065278	195	B6	B2
chr12	71069286	71069459	174	B6	B1
chr12	71106243	71106446	204	B6
chr12	71488703	71488890	188	B6
chr12	72302695	72302856	162	B6
chr12	72318189	72318350	162	B6
chr12	72673858	72674141	284	B6
chr12	73139600	73139755	156	B6	B1
chr12	73211004	73211194	191	B6	B1
chr12	73772359	73772359	146	MSM
chr12	74265461	74265594	134	B6
chr12	74445891	74446022	132	B6
chr12	74766664	74766823	160	B6
chr12	75609941	75610114	174	B6	B1
chr12	75642423	75642591	169	B6	B1
chr12	75712538	75712658	121	B6
chr12	75729802	75729929	128	B6	B1
chr12	76345034	76345244	211	B6	B2
chr12	76636882	76637019	138	B6
chr12	76893039	76893162	124	B6
chr12	77240216	77240216	198	MSM	B2
chr12	78852574	78852706	133	B6
chr12	78946031	78946301	271	B6
chr12	79092224	79092224	203	MSM	B2
chr12	79190051	79190185	135	B6
chr12	79288480	79288681	202	B6	B2
chr12	79819635	79819635	126	MSM
chr12	80129351	80129351	204	MSM	B2
chr12	80372867	80373070	204	B6	B2
chr12	80437966	80438173	208	B6	B2
chr12	80493064	80493246	183	B6	B1
chr12	80653346	80653569	224	B6	B2
chr12	83852910	83852910	143	MSM
chr12	84237015	84237223	209	B6	B2
chr12	84421243	84421454	212	B6	B2
chr12	84509955	84510178	224	B6	B2
chr12	84536889	84536889	194	MSM	B2
chr12	84646292	84646420	129	B6
chr12	84971836	84971991	156	B6
chr12	85722550	85722735	186	B6	B1
chr12	85761203	85761342	140	B6	B1
chr12	85762659	85762832	174	B6	B1
chr12	86183033	86183227	195	B6	B2
chr12	86369625	86369751	127	B6
chr12	86432001	86432206	206	B6	B2
chr12	86504572	86504741	170	B6
chr12	86759156	86759277	122	B6
chr12	87401673	87401837	165	B6	B1
chr12	89307854	89307854	204	MSM
chr12	90899088	90899088	138	MSM
chr12	91374094	91374313	220	B6
chr12	91578656	91578871	216	B6	B2
chr12	91812362	91812482	121	B6
chr12	92773630	92773840	211	B6	B2
chr12	93182912	93183041	130	B6
chr12	93556810	93556973	164	B6
chr12	94096262	94096464	203	B6	B2
chr12	94293794	94293914	121	B6
chr12	94300252	94300387	136	B6
chr12	94322734	94322854	121	B6
chr12	95410072	95410072	171	MSM
chr12	96073505	96073696	192	B6
chr12	96684753	96684980	228	B6
chr12	96824886	96825058	173	B6
chr12	98213022	98213022	132	MSM
chr12	99118591	99118591	196	MSM
chr12	99394686	99394686	216	MSM	B2
chr12	99396033	99396033	171	MSM	B1
chr12	99565312	99565531	220	B6	B2
chr12	100045121	100045121	168	MSM
chr12	100386597	100386775	179	B6
chr12	100423878	100424085	208	B6	B2
chr12	100480664	100480787	124	B6
chr12	101888986	101889163	178	B6	B2
chr12	103573637	103573784	148	B6
chr12	104608888	104609098	211	B6	B2
chr12	104732129	104732129	129	MSM
chr12	104740624	104740624	129	MSM
chr12	104818673	104818673	132	MSM
chr12	104887878	104888030	153	B6
chr12	104975716	104975716	132	MSM
chr12	105095122	105095122	202	MSM	B2
chr12	105219156	105219360	205	B6
chr12	105295106	105295248	143	B6
chr12	105679259	105679461	203	B6	B2
chr12	105983194	105983194	134	MSM
chr12	106264667	106264786	120	B6
chr12	108347823	108348021	199	B6	B2
chr12	108672306	108672486	181	B6	B1
chr12	108744348	108744474	127	B6
chr12	108745637	108745838	202	B6	B2
chr12	110519825	110519954	130	B6
chr12	110604391	110604590	200	B6	B2
chr12	110750009	110750208	200	B6	B2
chr12	110862686	110862887	202	B6	B2
chr12	110931851	110931851	175	MSM
chr12	111308584	111308761	178	B6
chr12	111754126	111754332	207	B6	B2
chr12	116223743	116223893	151	B6
chr12	117145696	117145696	192	MSM
chr12	117493947	117493947	149	MSM
chr12	118221848	118221993	146	B6
chr12	118989316	118989316	195	MSM	B2
chr12	119469406	119469573	168	B6
chr13	3524227	3524227	184	MSM	B1
chr13	5139365	5139509	145	B6
chr13	7520781	7520917	137	B6
chr13	7645761	7645761	140	MSM
chr13	7961849	7961849	214	MSM
chr13	8430609	8430751	143	B6
chr13	9053501	9053698	198	B6	B2
chr13	9285881	9285881	122	MSM
chr13	9309396	9309596	201	B6	B2
chr13	9798848	9799012	165	B6	B2
chr13	10863107	10863302	196	B6
chr13	10878213	10878350	138	B6
chr13	11353675	11353828	154	B6
chr13	11527855	11528013	159	B6	B1
chr13	11995962	11996148	187	B6	B2
chr13	12165217	12165217	148	MSM
chr13	12237489	12237489	160	MSM
chr13	12605892	12606101	210	B6	B2
chr13	16520576	16520700	125	B6
chr13	17003409	17003567	159	B6
chr13	17554093	17554093	150	MSM
chr13	17731906	17732142	237	B6
chr13	18458150	18458356	207	B6	B2
chr13	18542263	18542485	223	B6	B2
chr13	18898620	18898800	181	B6
chr13	18982173	18982316	144	B6
chr13	19069919	19070084	166	B6
chr13	20033380	20033528	149	B6
chr13	21193228	21193361	134	B6
chr13	21227461	21227461	160	MSM	B1
chr13	21271551	21271551	209	MSM	B2
chr13	24337215	24337337	123	B6
chr13	24541620	24541827	208	B6
chr13	24777564	24777564	148	MSM
chr13	24896295	24896473	179	B6	B2
chr13	24922535	24922535	132	MSM
chr13	25196791	25196939	149	B6
chr13	25534276	25534453	178	B6
chr13	26141574	26141574	181	MSM	B2
chr13	26642267	26642267	121	MSM
chr13	28012287	28012439	153	B6
chr13	28494990	28494990	126	MSM
chr13	28763680	28763853	174	B6	B1
chr13	28993170	28993292	123	B6
chr13	29564975	29564975	161	MSM
chr13	30060155	30060329	175	B6	B2
chr13	30224954	30225141	188	B6	B2
chr13	30699236	30699480	245	B6
chr13	30835904	30836065	162	B6
chr13	31543537	31543537	121	MSM
chr13	31901503	31901623	121	B6
chr13	34537084	34537254	171	B6
chr13	37455260	37455379	120	B6
chr13	37836327	37836327	150	MSM
chr13	37885167	37885167	152	MSM
chr13	38166601	38166735	135	B6
chr13	39453826	39454033	208	B6
chr13	40981218	40981344	127	B6
chr13	41266460	41266658	199	B6	B2
chr13	41318668	41318668	136	MSM
chr13	41845459	41845634	176	B6	B1
chr13	42230378	42230502	125	B6
chr13	43040206	43040418	213	B6
chr13	43523555	43523728	174	B6	B1
chr13	44614738	44614947	210	B6	B2
chr13	44620910	44621127	218	B6	B2
chr13	45445342	45445342	219	MSM	B2
chr13	47114890	47115106	217	B6	B2
chr13	47231483	47231603	121	B6
chr13	47784006	47784141	136	B6
chr13	48361525	48361659	135	B6
chr13	49035032	49035207	176	B6	B1
chr13	49569073	49569262	190	B6	B2
chr13	51210058	51210182	125	B6
chr13	51380094	51380249	156	B6
chr13	51910073	51910284	212	B6	B2
chr13	52368551	52368551	169	MSM
chr13	52920581	52920730	150	B6
chr13	53190373	53190570	198	B6	B2
chr13	54042564	54042747	184	B6
chr13	54044723	54044896	174	B6
chr13	54113749	54113749	125	MSM
chr13	54901997	54902172	176	B6	B1
chr13	55077304	55077304	207	MSM	B2
chr13	55166585	55166757	173	B6	B1
chr13	55221892	55222112	221	B6	B2
chr13	55331822	55331997	176	B6	B2
chr13	55619709	55619857	149	B6
chr13	55991761	55991963	120	B6
chr13	56355521	56355640	184	B6
chr13	57380794	57380977	202	B6	B2
chr13	58345924	58346125	208	B6	B2
chr13	58458758	58458965	185	B6	B1
chr13	58632505	58632689	133	MSM
chr13	58887812	58887812	148	MSM	B1
chr13	59383030	59383030	140	B6
chr13	59432054	59432193	199	B6
chr13	59751941	59752139	158	B6
chr13	60333882	60334039	202	B6
chr13	60383400	60383601	127	MSM
chr13	60961558	60961558	123	MSM
chr13	60961562	60961562	152	B6
chr13	62860461	62860612	216	MSM
chr13	62962173	62962173	229	MSM
chr13	63368892	63369120	184	B6
chr13	70831923	70832106	224	B6
chr13	71424510	71424733	124	B6
chr13	73452185	73452407	223	B6	B1
chr13	73742192	73742192	157	MSM
chr13	73904931	73905093	163	B6
chr13	74256845	74256845	137	MSM
chr13	77737281	77737406	126	B6
chr13	78285917	78285917	134	MSM
chr13	79960469	79960665	197	B6	B2
chr13	80157627	80157806	180	B6
chr13	81403827	81403958	132	B6
chr13	81695159	81695322	164	B6	B2
chr13	84427785	84427995	211	B6
chr13	85798937	85799094	158	B6
chr13	86956440	86956623	184	B6	B1
chr13	87432406	87432583	178	B6
chr13	88973178	88973347	170	B6
chr13	89207974	89208176	203	B6	B2
chr13	91270971	91270971	199	MSM	B2
chr13	91867112	91867112	164	MSM
chr13	91905189	91905189	198	MSM	B2
chr13	92213041	92213222	182	B6	B3
chr13	92258893	92259039	147	B6
chr13	92409762	92409999	238	B6	B2
chr13	92644115	92644333	219	B6	B2
chr13	92772305	92772305	122	MSM
chr13	92902781	92902781	185	MSM
chr13	93618843	93619045	203	B6	B2
chr13	94235890	94236114	225	B6	B2
chr13	94444334	94444459	126	B6
chr13	94899780	94899780	120	MSM
chr13	96518768	96518945	178	B6	B1
chr13	96995849	96996056	208	B6	B2
chr13	97289717	97289839	123	B6
chr13	97369106	97369330	225	B6
chr13	97536063	97536186	124	B6
chr13	97550058	97550264	207	B6	B2
chr13	97836599	97836599	123	MSM
chr13	98034375	98034580	206	B6
chr13	98276629	98276805	177	B6
chr13	98627762	98627762	183	MSM
chr13	98648807	98648931	125	B6
chr13	98764977	98764977	176	MSM	B2
chr13	98906782	98906992	211	B6	B2
chr13	99248811	99248942	132	B6
chr13	99279002	99279002	152	MSM
chr13	99762392	99762593	202	B6	B2
chr13	99813656	99813656	154	MSM
chr13	100504738	100504738	162	MSM
chr13	100564749	100564950	202	B6	B2
chr13	101157211	101157411	201	B6	B2
chr13	102289026	102289186	161	B6
chr13	102376989	102377199	211	B6	B2
chr13	102379792	102379792	150	MSM	B1
chr13	102460213	102460213	151	MSM
chr13	102656572	102656751	180	B6
chr13	103036210	103036341	132	B6
chr13	104348959	104349168	210	B6	B2
chr13	104434000	104434231	232	B6
chr13	106725140	106725339	200	B6	B2
chr13	106805546	106805688	143	B6
chr13	107173214	107173333	120	B6
chr13	108072874	108073123	250	B6
chr13	109188882	109189088	207	B6	B1
chr13	109849677	109849850	174	B6
chr13	111047923	111048094	172	B6
chr13	111051450	111051641	192	B6
chr13	111793792	111794017	226	B6
chr13	111910031	111910211	181	B6
chr13	112455389	112455590	202	B6	B2
chr13	112472889	112473038	150	B6
chr13	112636492	112636623	132	B6
chr13	112995473	112995670	198	B6	B2
chr13	114089200	114089200	123	MSM
chr13	114819644	114819783	140	B6
chr13	116873625	116873625	135	MSM
chr13	117114260	117114464	205	B6
chr13	117214730	117214942	213	B6	B2
chr13	117908874	117909058	185	B6	B1
chr13	118805033	118805033	137	MSM
chr13	119380064	119380275	212	B6	B2
chr13	119409879	119410069	190	B6	B2
chr14	7897803	7897962	160	B6
chr14	8043785	8043785	181	MSM	B1
chr14	8953879	8953879	126	MSM
chr14	10051169	10051379	211	B6	B1
chr14	10631825	10631825	138	MSM
chr14	10637705	10637869	165	B6
chr14	11292776	11292957	182	B6	B1
chr14	12130882	12130882	124	MSM
chr14	12887006	12887203	198	B6
chr14	13949420	13949420	176	MSM
chr14	14321116	14321312	197	B6	B2
chr14	15332063	15332241	179	B6
chr14	15687039	15687197	159	B6
chr14	16009699	16009699	210	MSM
chr14	19761014	19761179	166	B6
chr14	20371157	20371304	148	B6
chr14	20455042	20455235	194	B6	B2
chr14	20627283	20627486	204	B6
chr14	20648491	20648491	161	MSM	B1
chr14	20798024	20798024	171	MSM	B1
chr14	21016137	21016137	167	MSM
chr14	21309082	21309211	130	B6
chr14	21406308	21406520	213	B6	B2
chr14	21437633	21437830	198	B6
chr14	21814482	21814665	184	B6	B1
chr14	21836453	21836654	202	B6	B2
chr14	22623679	22623804	126	B6
chr14	22755326	22755450	125	B6
chr14	25380781	25380988	208	B6
chr14	25410427	25410552	126	B6
chr14	26392797	26392797	206	MSM	B2
chr14	26924461	26924615	155	B6
chr14	26929293	26929430	138	B6
chr14	29000654	29000804	151	B6
chr14	29263542	29263542	144	MSM
chr14	30947393	30947393	209	MSM	B2
chr14	31546223	31546223	199	MSM	B2
chr14	32315579	32315579	196	MSM	B1
chr14	32358196	32358495	300	B6
chr14	32372187	32372187	174	MSM
chr14	32742875	32743079	205	B6	B2
chr14	34315734	34315929	196	B6	B2
chr14	34346821	34347039	219	B6	B2
chr14	34429011	34429011	128	MSM
chr14	34495081	34495285	205	B6	B2
chr14	34541443	34541650	208	B6	B2
chr14	34691388	34691597	210	B6	B2
chr14	35849974	35850101	128	B6
chr14	36698266	36698266	127	MSM
chr14	37205728	37205870	143	B6
chr14	38527760	38527933	174	B6
chr14	39964622	39964622	175	MSM	B1
chr14	40180809	40181019	211	B6	B2
chr14	40981624	40981624	147	MSM
chr14	45342058	45342058	143	MSM	B1
chr14	50838774	50838895	122	B6
chr14	50857455	50857647	193	B6	B2
chr14	50980790	50980986	197	B6	B1
chr14	50988745	50988958	214	B6	B2
chr14	51024619	51024823	205	B6	B2
chr14	53803306	53803484	179	B6
chr14	55121707	55121917	211	B6	B2
chr14	55154535	55154774	240	B6
chr14	55278988	55279223	236	B6
chr14	55338360	55338360	120	MSM
chr14	55361790	55361790	163	MSM
chr14	56258902	56258902	166	MSM	B1
chr14	56433737	56433884	148	B6
chr14	56473957	56474076	120	B6
chr14	56979690	56979824	135	B6
chr14	57269105	57269246	142	B6
chr14	57405578	57405724	147	B6
chr14	57468525	57468658	134	B6
chr14	57474325	57474562	238	B6
chr14	57654839	57655059	221	B6	B2
chr14	57706336	57706336	209	MSM	B2
chr14	57868623	57868623	201	MSM	B2
chr14	57894824	57895026	203	B6	B2
chr14	58737313	58737313	224	MSM
chr14	58814075	58814197	123	B6
chr14	59433769	59433906	138	B6
chr14	59746815	59746815	177	MSM	B1
chr14	59787992	59788139	148	B6
chr14	60008578	60008738	161	B6
chr14	60310208	60310331	124	B6
chr14	61150686	61150902	217	B6	B2
chr14	61276698	61276822	125	B6
chr14	61497573	61497747	175	B6
chr14	61569772	61569988	217	B6	B2
chr14	61613858	61614039	182	B6	B1
chr14	62439002	62439123	122	B6
chr14	62811103	62811318	216	B6
chr14	62944957	62945145	189	B6	B1
chr14	63559221	63559428	208	B6	B2
chr14	63609610	63609766	157	B6
chr14	63619645	63619777	133	B6
chr14	65103224	65103448	225	B6	B2
chr14	65297254	65297254	201	MSM	B2
chr14	65862269	65862269	200	MSM	B2
chr14	65906758	65906932	175	B6
chr14	65937033	65937033	185	MSM
chr14	66726572	66726572	140	MSM
chr14	66815836	66815836	138	MSM
chr14	67528453	67528572	120	B6
chr14	67557924	67558134	211	B6	B2
chr14	68446110	68446110	122	MSM
chr14	69081407	69081553	147	B6
chr14	69081898	69081898	157	MSM
chr14	69695510	69695714	205	B6	B2
chr14	70824728	70824925	198	B6	B2
chr14	71886168	71886303	136	B6
chr14	72160286	72160423	138	B6
chr14	72218626	72218747	122	B6
chr14	72582348	72582472	125	B6
chr14	73560993	73561162	170	B6	B1
chr14	74028892	74028892	160	MSM
chr14	74908179	74908383	205	B6	B2
chr14	75220191	75220312	122	B6
chr14	75557321	75557448	128	B6
chr14	75653516	75653672	157	B6
chr14	76048543	76048684	142	B6
chr14	77126654	77126861	208	B6	B2
chr14	77872047	77872234	188	B6	B1
chr14	77877856	77878033	178	B6	B1
chr14	79006812	79007022	211	B6
chr14	79092827	79093025	199	B6	B2
chr14	79270751	79270895	145	B6
chr14	79345167	79345167	209	MSM	B2
chr14	79477175	79477376	202	B6	B2
chr14	79562165	79562351	187	B6	B1
chr14	79615624	79615807	184	B6
chr14	81253763	81253942	180	B6
chr14	81826479	81826479	239	MSM
chr14	83023462	83023595	134	B6
chr14	83835424	83835424	188	MSM
chr14	84301150	84301150	124	MSM
chr14	85588859	85589035	177	B6
chr14	86139358	86139529	172	B6
chr14	100014618	100014740	123	B6
chr14	100245180	100245180	132	MSM
chr14	100595455	100595578	124	B6
chr14	101335955	101335955	176	MSM
chr14	101858813	101859018	206	B6	B2
chr14	102478972	102478972	172	MSM
chr14	102701890	102702095	206	B6	B2
chr14	102877645	102877645	160	MSM
chr14	103219439	103219635	197	B6
chr14	103931335	103931534	200	B6	B2
chr14	103940721	103940923	203	B6	B2
chr14	104434439	104434439	182	MSM
chr14	105304488	105304608	121	B6
chr14	105544316	105544476	161	B6
chr14	106717383	106717383	164	MSM
chr14	106887294	106887294	127	MSM
chr14	106973658	106973815	158	B6
chr14	107438516	107438658	143	B6
chr14	108431619	108431767	149	B6
chr14	108613579	108613579	136	MSM
chr14	108829473	108829654	182	B6	B1
chr14	109374824	109374945	122	B6
chr14	109732933	109733102	170	B6
chr14	109851639	109851639	147	MSM
chr14	112199002	112199002	130	MSM
chr14	113337450	113337584	135	B6
chr14	113517639	113517639	183	MSM
chr14	115294134	115294134	160	MSM
chr14	115666072	115666072	142	MSM
chr14	116738842	116739005	164	B6
chr14	117014579	117014579	130	MSM
chr14	117350421	117350579	159	B6
chr14	117741510	117741510	180	MSM	B1
chr14	118027069	118027198	130	B6
chr14	119011501	119011623	123	B6
chr14	119234649	119234649	188	MSM
chr14	119711408	119711408	120	MSM
chr14	119949904	119949904	123	MSM
chr14	120088387	120088510	124	B6
chr14	120995574	120995574	148	MSM
chr14	121295893	121296016	124	B6
chr14	121375858	121375858	216	MSM	B2
chr14	121601593	121601817	225	B6	B2
chr14	121913923	121914136	214	B6	B1
chr14	122054368	122054510	143	B6
chr14	122677820	122678027	208	B6	B2
chr14	124237601	124237796	196	B6	B2
chr14	124668378	124668536	159	B6
chr15	4434986	4435163	178	B6	B1
chr15	4507536	4507536	129	MSM
chr15	4794328	4794462	135	B6
chr15	5343525	5343525	134	MSM
chr15	6518952	6519092	141	B6
chr15	7179683	7179683	146	MSM
chr15	7905866	7906133	268	B6
chr15	8106373	8106567	195	B6	B2
chr15	8170470	8170470	169	MSM
chr15	8690373	8690550	178	B6	B1
chr15	9526890	9527109	220	B6
chr15	9899800	9900007	208	B6	B2
chr15	9924088	9924088	136	MSM
chr15	10472783	10472972	190	B6
chr15	11218803	11218803	152	MSM
chr15	12122609	12122609	168	MSM	B1
chr15	12364957	12365091	135	B6
chr15	13146299	13146481	183	B6
chr15	13968821	13968944	124	B6
chr15	14349648	14349648	139	MSM
chr15	14656571	14656745	175	B6
chr15	15023480	15023480	182	MSM
chr15	16298536	16298536	141	MSM
chr15	17900557	17900686	130	B6
chr15	18731212	18731410	199	B6
chr15	23315514	23315657	144	B6
chr15	23439831	23440029	199	B6
chr15	25087076	25087242	167	B6
chr15	25704256	25704407	152	B6
chr15	27333285	27333285	134	MSM
chr15	28510179	28510328	150	B6
chr15	28754400	28754559	160	B6
chr15	29296955	29297090	136	B6
chr15	29402288	29402469	182	B6
chr15	29688649	29688649	154	MSM
chr15	30098806	30098968	163	B6
chr15	30640515	30640515	177	MSM
chr15	31334736	31334934	199	B6	B2
chr15	31515171	31515369	199	B6	B2
chr15	31551580	31551783	204	B6	B2
chr15	31588327	31588524	198	B6	B2
chr15	32735235	32735362	128	B6
chr15	33665349	33665349	200	MSM	B2
chr15	34244604	34244803	200	B6	B2
chr15	34719148	34719357	210	B6
chr15	35039745	35039745	156	MSM
chr15	35102239	35102448	210	B6
chr15	35242461	35242587	127	B6
chr15	35698281	35698473	193	B6
chr15	36056268	36056268	153	MSM
chr15	36316454	36316606	153	B6
chr15	36472403	36472612	210	B6
chr15	36589232	36589232	194	MSM
chr15	37282408	37282627	220	B6	B2
chr15	37775827	37775951	125	B6
chr15	37935911	37935911	209	MSM	B2
chr15	38073058	38073262	205	B6	B2
chr15	38247453	38247585	133	B6
chr15	39299195	39299397	203	B6	B2
chr15	39579536	39579741	206	B6	B2
chr15	39927971	39928128	158	B6
chr15	39997211	39997410	200	B6
chr15	40008422	40008542	121	B6
chr15	41635917	41636043	127	B6
chr15	41947083	41947316	234	B6	B2
chr15	43582720	43582864	145	B6
chr15	44096995	44097200	206	B6
chr15	44578953	44579077	125	B6
chr15	44678185	44678381	197	B6	B1
chr15	44856053	44856214	162	B6
chr15	45377286	45377286	180	MSM
chr15	45772994	45773151	158	B6
chr15	46335465	46335465	137	MSM
chr15	47293129	47293309	181	B6
chr15	47787484	47787484	185	MSM	B2
chr15	47793593	47793837	245	B6
chr15	47887741	47887741	120	MSM
chr15	50550264	50550425	162	B6	B2
chr15	50857489	50857620	132	B6
chr15	50930680	50930880	201	B6	B2
chr15	52032951	52033103	153	B6	B2
chr15	53075552	53075764	213	B6	B2
chr15	54914728	54914865	138	B6
chr15	55209272	55209471	200	B6
chr15	55494269	55494441	173	B6	B1
chr15	55961740	55961877	138	B6
chr15	56109188	56109188	155	MSM
chr15	56714146	56714373	228	B6	B2
chr15	56726403	56726587	185	B6	B2
chr15	56926752	56926875	124	B6
chr15	57279327	57279540	214	B6
chr15	59194278	59194278	217	MSM	B2
chr15	59523827	59523827	171	MSM	B1
chr15	59579107	59579261	155	B6	B2
chr15	59882036	59882036	197	MSM	B2
chr15	60493644	60493843	200	B6	B2
chr15	61192948	61193088	141	B6
chr15	62151214	62151214	167	MSM
chr15	63940525	63940737	213	B6
chr15	64009441	64009618	178	B6
chr15	64405900	64405900	126	MSM
chr15	65978702	65978831	130	B6
chr15	66591347	66591347	154	MSM
chr15	68176512	68176647	136	B6
chr15	68176523	68176657	135	B6
chr15	69561493	69561493	136	MSM
chr15	70114930	70115086	157	B6
chr15	70863436	70863610	175	B6	B1
chr15	71578631	71578631	139	MSM
chr15	71644451	71644673	223	B6	B2
chr15	71715540	71715722	183	B6
chr15	73129088	73129288	201	B6	B2
chr15	73562522	73562737	216	B6	B1
chr15	73633285	73633458	174	B6	B1
chr15	74003892	74003892	144	MSM
chr15	76412748	76412748	132	MSM
chr15	76665667	76665885	219	B6	B2
chr15	76744580	76744780	201	B6	B2
chr15	77870874	77871078	205	B6	B2
chr15	78034396	78034570	175	B6	B1
chr15	79072555	79072555	139	MSM
chr15	79641836	79641836	154	MSM
chr15	79819719	79819928	210	B6	B2
chr15	80237789	80237948	160	B6
chr15	80242641	80242823	183	B6	B1
chr15	81378056	81378186	131	B6
chr15	81470495	81470728	234	B6	B1
chr15	81963831	81964035	205	B6	B2
chr15	82240010	82240010	162	MSM
chr15	83174050	83174050	143	MSM
chr15	83504961	83504961	145	MSM
chr15	83560608	83560794	187	B6	B2
chr15	84013150	84013351	202	B6	B2
chr15	84273720	84273947	228	B6	B2
chr15	84276654	84276856	203	B6	B2
chr15	84917545	84917754	210	B6	B2
chr15	85054449	85054670	222	B6	B2
chr15	86424858	86424858	130	MSM
chr15	87754818	87754939	122	B6
chr15	88704019	88704019	139	MSM
chr15	88814012	88814206	195	B6
chr15	89636416	89636626	211	B6	B1
chr15	90184078	90184207	130	B6
chr15	90525119	90525299	181	B6
chr15	90840123	90840123	151	MSM
chr15	91275076	91275343	268	B6
chr15	91773990	91774109	120	B6
chr15	92171757	92171757	128	MSM
chr15	92347208	92347208	129	MSM
chr15	92457686	92457829	144	B6
chr15	93110847	93111001	155	B6	B2
chr15	93246523	93246725	203	B6	B2
chr15	93280877	93280877	126	MSM
chr15	94310010	94310134	125	B6
chr15	94994122	94994267	146	B6
chr15	95811561	95811561	149	MSM
chr15	95879113	95879113	181	MSM
chr15	95966878	95967071	194	B6	B2
chr15	96484608	96484757	150	B6
chr15	96664727	96664727	194	MSM
chr15	96713995	96714195	201	B6	B2
chr15	97319949	97319949	146	MSM
chr15	97489505	97489675	171	B6
chr15	97527595	97527595	140	MSM
chr15	97613357	97613357	148	MSM
chr15	97804007	97804174	168	B6	B1
chr15	97887050	97887243	194	B6	B1
chr15	98504110	98504110	169	MSM
chr15	98874399	98874580	182	B6
chr15	98926807	98926807	146	MSM
chr15	99831196	99831196	207	MSM	B2
chr15	99865753	99865753	121	MSM
chr15	99920936	99921144	209	B6	B2
chr15	100416931	100417055	125	B6
chr15	100498130	100498249	120	B6
chr15	100639542	100639778	237	B6	B2
chr15	100970920	100971100	181	B6	B2
chr15	100978456	100978606	151	B6
chr15	101090789	101090789	148	MSM
chr15	101321785	101321785	202	MSM	B2
chr15	101787944	101788158	215	B6
chr15	102652182	102652391	210	B6	B2
chr15	103234151	103234317	167	B6	B1
chr16	3959085	3959085	153	MSM
chr16	4277044	4277214	171	B6	B1
chr16	4328294	4328294	167	MSM	B1
chr16	4785666	4785812	147	B6
chr16	5157840	5158044	205	B6	B1
chr16	5320440	5320440	130	MSM
chr16	8492624	8492763	140	B6
chr16	8889497	8889497	198	MSM	B2
chr16	9564703	9564828	126	B6
chr16	9648773	9648947	175	B6
chr16	10641828	10642040	213	B6	B1
chr16	10984520	10984520	124	MSM
chr16	11041178	11041178	135	MSM	B1
chr16	11513762	11513892	131	B6
chr16	12654505	12654505	154	MSM
chr16	12926880	12927052	173	B6
chr16	13564263	13564456	194	B6	B1
chr16	13614768	13614975	208	B6	B2
chr16	13763018	13763221	204	B6	B2
chr16	13870180	13870370	191	B6	B2
chr16	14355315	14355315	181	MSM	B1
chr16	14615982	14616121	140	B6
chr16	16152714	16152880	167	B6	B1
chr16	16901434	16901567	134	B6
chr16	16980668	16980865	198	B6	B2
chr16	17108565	17108770	206	B6	B2
chr16	17222771	17222895	125	B6
chr16	17231775	17231987	213	B6	B2
chr16	17475617	17475809	193	B6	B2
chr16	17588847	17589047	201	B6	B2
chr16	17690513	17690720	208	B6	B2
chr16	17754302	17754432	131	B6
chr16	17783054	17783054	201	MSM	B2
chr16	17855892	17856097	206	B6
chr16	18034231	18034352	122	B6
chr16	18264923	18265136	214	B6	B2
chr16	18320118	18320324	207	B6	B2
chr16	18344993	18345194	202	B6	B2
chr16	18424585	18424585	205	MSM	B2
chr16	20249777	20249975	199	B6	B2
chr16	20278327	20278506	180	B6
chr16	20287173	20287173	213	MSM	B2
chr16	20434375	20434588	214	B6	B2
chr16	22174066	22174252	187	B6	B1
chr16	22215221	22215418	198	B6	B1
chr16	22458567	22458567	210	MSM	B2
chr16	23130417	23130417	131	MSM
chr16	23190963	23190963	123	MSM
chr16	24813430	24813594	165	B6
chr16	24953534	24953738	205	B6	B2
chr16	25018592	25018776	185	B6	B1
chr16	25165898	25166032	135	B6
chr16	25702393	25702669	277	B6
chr16	26383343	26383465	123	B6
chr16	26614968	26614968	132	MSM
chr16	26774907	26775087	181	B6	B2
chr16	27000874	27001055	182	B6	B1
chr16	27255440	27255596	157	B6
chr16	28777988	28778150	163	B6	B2
chr16	29537732	29537732	140	MSM
chr16	29622286	29622435	150	B6
chr16	29724556	29724762	207	B6	B2
chr16	29756646	29756777	132	B6
chr16	30408892	30409146	255	B6
chr16	30569994	30570210	217	B6	B2
chr16	30756478	30756478	160	MSM
chr16	30869033	30869239	207	B6	B2
chr16	31572118	31572318	201	B6	B2
chr16	31976230	31976410	181	B6	B1
chr16	32031045	32031198	154	B6
chr16	32303221	32303221	209	MSM	B2
chr16	32305067	32305266	200	B6	B2
chr16	32321470	32321661	192	B6	B2
chr16	32724916	32724916	137	MSM
chr16	33153656	33153837	182	B6
chr16	33812598	33812769	172	B6
chr16	33868216	33868422	207	B6	B1
chr16	34741912	34742057	146	B6
chr16	35856208	35856433	226	B6	B2
chr16	36004487	36004606	120	B6
chr16	36881051	36881051	123	MSM
chr16	37962715	37962902	188	B6	B2
chr16	38377813	38377990	178	B6
chr16	38440506	38440506	125	MSM
chr16	38497527	38497683	157	B6
chr16	42787137	42787281	145	B6
chr16	43463641	43463761	121	B6
chr16	43734668	43734668	206	MSM	B2
chr16	44268189	44268409	221	B6	B2
chr16	44279163	44279339	177	B6	B1
chr16	44390275	44390478	204	B6	B2
chr16	44464160	44464292	133	B6
chr16	45922318	45922318	168	MSM
chr16	46176537	46176537	179	MSM	B1
chr16	46524343	46524343	193	MSM	B2
chr16	46856195	46856314	120	B6
chr16	48132856	48133075	220	B6	B2
chr16	48416285	48416493	209	B6	B2
chr16	48715542	48715542	124	MSM
chr16	49043880	49043880	183	MSM
chr16	49756181	49756341	161	B6
chr16	50471649	50471774	126	B6
chr16	50538377	50538515	139	B6
chr16	51383939	51384142	204	B6	B2
chr16	52760302	52760426	125	B6
chr16	54218730	54218925	196	B6
chr16	55477115	55477248	134	B6
chr16	56202306	56202426	121	B6
chr16	56561336	56561512	177	B6
chr16	57232150	57232361	212	B6	B2
chr16	57239964	57240119	156	B6
chr16	57262569	57262760	192	B6
chr16	58463669	58463794	126	B6
chr16	59416561	59416691	131	B6
chr16	59540383	59540383	138	MSM
chr16	60479448	60479654	207	B6
chr16	60997683	60997881	199	B6
chr16	61522145	61522325	181	B6
chr16	61839495	61839495	185	MSM
chr16	63163668	63163792	125	B6
chr16	64021597	64021751	155	B6
chr16	64296767	64296892	126	B6
chr16	65449845	65449845	152	MSM
chr16	67281052	67281052	132	MSM
chr16	67794676	67794870	195	B6
chr16	67889732	67889732	145	MSM
chr16	69057138	69057261	124	B6
chr16	69608665	69608825	161	B6
chr16	70512090	70512212	123	B6
chr16	71341103	71341253	151	B6
chr16	71445946	71446069	124	B6
chr16	72078308	72078463	156	B6
chr16	72763404	72763534	131	B6
chr16	73170502	73170502	128	MSM
chr16	73254868	73255053	186	B6	B1
chr16	73558497	73558497	175	MSM
chr16	73871119	73871287	169	B6
chr16	74529521	74529521	162	MSM
chr16	76377521	76377650	130	B6
chr16	77928389	77928598	210	B6	B2
chr16	78636242	78636437	196	B6
chr16	79833919	79834080	162	B6
chr16	80089162	80089318	157	B6
chr16	80520191	80520191	145	MSM
chr16	80833560	80833761	202	B6	B2
chr16	81003032	81003183	152	B6
chr16	82814406	82814406	209	MSM	B2
chr16	83911438	83911587	150	B6
chr16	84222225	84222225	122	MSM
chr16	84788915	84789097	183	B6	B1
chr16	85363219	85363359	141	B6
chr16	86125018	86125018	142	MSM
chr16	86987095	86987278	184	B6
chr16	87176826	87176826	164	MSM
chr16	87580687	87580687	189	MSM	B1
chr16	87827384	87827591	208	B6	B2
chr16	88093486	88093697	212	B6
chr16	89012603	89012603	174	MSM
chr16	89029958	89030108	151	B6
chr16	89346649	89346889	241	B6
chr16	89801066	89801277	212	B6	B2
chr16	90192395	90192395	137	MSM
chr16	90293196	90293439	244	B6	B2
chr16	90424950	90425118	169	B6
chr16	90588876	90589012	137	B6
chr16	90975140	90975140	156	MSM
chr16	91185515	91185658	144	B6
chr16	91307781	91307953	173	B6
chr16	91592133	91592133	200	MSM	B2
chr16	91716068	91716282	215	B6	B2
chr16	91792207	91792207	184	MSM
chr16	92182724	92182850	127	B6
chr16	92217954	92217954	155	MSM
chr16	92514978	92515107	130	B6
chr16	93172857	93173025	169	B6
chr16	93651642	93651766	125	B6
chr16	93668931	93669069	139	B6	B1
chr16	93771525	93771525	216	MSM
chr16	93840835	93840835	156	MSM	B1
chr16	93954108	93954108	186	MSM	B1
chr16	94024873	94025075	203	B6	B2
chr16	94046844	94046844	199	MSM	B2
chr16	94490168	94490389	222	B6
chr16	95177251	95177251	121	MSM
chr16	95459762	95459762	136	MSM
chr16	96022369	96022499	131	B6
chr16	96111506	96111709	204	B6	B2
chr16	96359630	96359774	145	B6
chr16	97084361	97084361	144	MSM
chr17	3300500	3300691	192	B6	B2
chr17	4551677	4551948	272	B6
chr17	4573952	4574114	163	B6
chr17	7778921	7779138	218	B6
chr17	8543936	8544072	137	B6
chr17	8848975	8849097	123	B6
chr17	9054335	9054498	164	B6
chr17	10283279	10283279	186	MSM	B1
chr17	10947119	10947119	144	MSM
chr17	11828824	11828981	158	B6
chr17	14445399	14445526	128	B6
chr17	15730055	15730055	135	MSM
chr17	15800249	15800249	128	MSM
chr17	17495095	17495319	225	B6	B2
chr17	20431315	20431315	132	MSM	B1
chr17	20490139	20490264	126	B6
chr17	21398679	21398818	140	B6
chr17	22452339	22452519	181	B6
chr17	23433061	23433227	167	B6	B1
chr17	23664183	23664386	204	B6	B2
chr17	25673252	25673252	194	MSM
chr17	25676169	25676315	147	B6
chr17	26324246	26324374	129	B6
chr17	26701246	26701246	195	MSM	B2
chr17	26769320	26769450	133	B6
chr17	26804130	26804130	207	MSM	B2
chr17	27044713	27044913	201	B6	B2
chr17	27077165	27077314	150	B6
chr17	27214506	27214653	148	B6
chr17	28323563	28323764	202	B6	B1
chr17	28454356	28454523	168	B6
chr17	28604245	28604245	126	MSM
chr17	29027897	29028027	131	B6
chr17	29257563	29257563	144	MSM
chr17	30093400	30093532	133	B6
chr17	30455145	30455369	225	B6	B2
chr17	30533864	30534084	221	B6	B2
chr17	30763112	30763251	140	B6
chr17	30991392	30991525	134	B6
chr17	31244801	31244998	198	B6	B2
chr17	31307539	31307689	151	B6
chr17	31396310	31396310	130	MSM
chr17	31728735	31728925	191	B6
chr17	32261385	32261592	209	B6	B2
chr17	33809906	33810118	213	B6	B2
chr17	34124380	34124562	183	B6	B1
chr17	35251654	35251867	215	B6	B2
chr17	35714002	35714190	189	B6	B1
chr17	35750955	35750955	124	MSM
chr17	35851349	35851561	213	B6	B2
chr17	36911524	36911658	135	B6
chr17	41090976	41091156	181	B6
chr17	41885857	41886053	197	B6	B1
chr17	42182554	42182554	134	MSM
chr17	42344700	42344872	173	B6
chr17	42961682	42961882	201	B6	B2
chr17	43223209	43223209	246	MSM	B2
chr17	43266115	43266334	220	B6
chr17	44678419	44678545	127	B6
chr17	45400214	45400345	132	B6
chr17	45450123	45450123	178	MSM
chr17	45643934	45643934	128	MSM
chr17	45703705	45703896	192	B6
chr17	45717869	45718000	132	B6
chr17	46667246	46667440	195	B6	B2
chr17	46682507	46682688	182	B6	B1
chr17	46691760	46691887	128	B6
chr17	47063056	47063056	181	MSM
chr17	47075958	47076086	129	B6
chr17	47313551	47313707	157	B6	B1
chr17	47326261	47326467	207	B6	B2
chr17	47576125	47576125	178	MSM
chr17	47636084	47636296	213	B6	B2
chr17	47656318	47656318	121	MSM
chr17	48034576	48034700	125	B6
chr17	48524252	48524436	185	B6
chr17	49308297	49308432	136	B6
chr17	50087242	50087242	153	MSM
chr17	51319671	51319856	186	B6
chr17	51888415	51888592	178	B6	B1
chr17	52172441	52172676	236	B6
chr17	52604775	52604775	138	MSM
chr17	53406935	53406935	204	MSM	B2
chr17	53416242	53416442	201	B6	B2
chr17	53503390	53503596	207	B6	B2
chr17	53796635	53796788	154	B6
chr17	54028593	54028736	144	B6
chr17	54778930	54779071	142	B6
chr17	54778934	54779073	140	B6
chr17	55991568	55991708	141	B6
chr17	56287482	56287602	121	B6
chr17	56328993	56329153	161	B6	B2
chr17	56524359	56524359	121	MSM
chr17	56628292	56628502	211	B6	B2
chr17	57851495	57851495	200	MSM	B2
chr17	58383328	58383472	145	B6
chr17	59038880	59039132	253	B6
chr17	59114586	59114802	217	B6	B2
chr17	59813052	59813208	157	B6
chr17	60511091	60511091	127	MSM
chr17	60769871	60770052	182	B6
chr17	62500421	62500615	195	B6	B2
chr17	63544259	63544461	203	B6	B2
chr17	63776780	63776945	166	B6
chr17	64141899	64142183	285	B6
chr17	64152960	64153085	126	B6
chr17	64305193	64305319	127	B6
chr17	64676070	64676194	125	B6
chr17	65394831	65395038	208	B6	B2
chr17	65898192	65898378	187	B6	B2
chr17	66128019	66128019	202	MSM	B2
chr17	66431920	66432122	203	B6	B2
chr17	66592507	66592713	207	B6	B2
chr17	67457590	67457590	130	MSM
chr17	67692967	67692967	156	MSM
chr17	67758879	67759063	185	B6
chr17	67788395	67788520	126	B6
chr17	67986294	67986452	159	B6
chr17	69246833	69246962	130	B6
chr17	69358286	69358286	143	MSM
chr17	70792289	70792494	206	B6	B2
chr17	71053226	71053226	172	MSM
chr17	71851418	71851538	121	B6
chr17	72810600	72810848	249	B6	B2
chr17	73088971	73088971	176	MSM	B1
chr17	73578947	73578947	147	MSM
chr17	73817462	73817462	164	MSM
chr17	74229467	74229612	146	B6
chr17	74401071	74401276	206	B6	B2
chr17	74475863	74476036	174	B6	B1
chr17	74494466	74494466	129	MSM
chr17	74573809	74573998	190	B6	B1
chr17	74718206	74718206	197	MSM	B1
chr17	74729790	74729790	169	MSM	B1
chr17	74861134	74861332	199	B6	B2
chr17	75550248	75550431	184	B6	B1
chr17	77033745	77033979	235	B6
chr17	77725190	77725364	175	B6
chr17	77752439	77752636	198	B6	B2
chr17	77914657	77914657	173	MSM	B1
chr17	78248064	78248211	148	B6
chr17	79753663	79753663	160	MSM
chr17	79842597	79842722	126	B6
chr17	80055445	80055652	208	B6	B2
chr17	80127172	80127317	146	B6
chr17	80266686	80266882	197	B6	B2
chr17	80468657	80468776	120	B6
chr17	80520273	80520422	150	B6
chr17	80762168	80762298	131	B6
chr17	81043706	81043828	123	B6
chr17	81048883	81049102	220	B6	B1
chr17	82543716	82543917	202	B6
chr17	82840732	82840732	133	MSM
chr17	83594290	83594507	218	B6	B2
chr17	83764379	83764579	201	B6	B2
chr17	83836240	83836240	130	MSM
chr17	84620605	84620605	173	MSM	B1
chr17	84656481	84656481	195	MSM	B2
chr17	84656495	84656495	195	MSM	B2
chr17	84775854	84776011	158	B6
chr17	85162249	85162497	249	B6
chr17	85712485	85712604	120	B6
chr17	85729048	85729175	128	B6
chr17	85777139	85777139	139	MSM
chr17	86084429	86084429	122	MSM
chr17	86425178	86425303	126	B6
chr17	87668865	87669011	147	B6	B1
chr17	87731708	87731920	213	B6	B2
chr17	87738107	87738107	145	MSM
chr17	87788030	87788241	212	B6	B2
chr17	88015998	88016117	120	B6
chr17	88277791	88277943	153	B6
chr17	88495324	88495324	168	MSM
chr17	89943405	89943405	198	MSM	B2
chr17	92312071	92312237	167	B6	B2
chr17	92360255	92360255	196	MSM	B2
chr17	92370795	92370924	130	B6
chr17	93221936	93221936	134	MSM
chr17	93424686	93424686	197	MSM	B2
chr17	94673052	94673177	126	B6
chr18	5206571	5206735	165	B6
chr18	5398665	5398816	152	B6
chr18	6171239	6171447	209	B6	B2
chr18	6807186	6807393	208	B6	B2
chr18	7929357	7929494	138	B6
chr18	9752616	9752616	129	MSM
chr18	9964092	9964092	156	MSM
chr18	10496879	10497032	154	B6
chr18	11671788	11671981	194	B6	B2
chr18	12012756	12012879	124	B6
chr18	12165680	12165883	204	B6	B2
chr18	12535207	12535807	285	B6
chr18	12543030	12543030	150	MSM
chr18	13537784	13537939	156	B6
chr18	13949690	13949899	210	B6	B2
chr18	14303271	14303409	139	B6
chr18	14563205	14563364	160	B6
chr18	15753958	15754189	232	B6
chr18	19047594	19047719	126	B6
chr18	19379967	19379967	203	MSM	B2
chr18	20942265	20942458	194	B6	B2
chr18	20997409	20997409	122	MSM
chr18	21436999	21436999	152	MSM
chr18	22150546	22150747	202	B6	B2
chr18	22481287	22481287	136	MSM
chr18	22935384	22935641	258	B6
chr18	23594064	23594183	120	B6
chr18	23774948	23775105	158	B6
chr18	24569231	24569443	213	B6	B2
chr18	24581411	24581594	184	B6	B1
chr18	25034524	25034695	172	B6	B1
chr18	26215632	26215632	120	MSM
chr18	27438124	27438124	126	MSM
chr18	27708854	27709111	258	B6
chr18	28400040	28400239	200	B6
chr18	31376905	31377029	125	B6
chr18	31750364	31750364	144	MSM
chr18	32425643	32425771	129	B6
chr18	33975618	33975739	122	B6
[truncated: 2,581 more rows]

## Sheet: Table S2
Table S2. List of B2 subfamilies in the B6 genome (mm10). Total 122466 loci
genoName	genoStart	genoEnd	strand	milliDiv	milliDel	milliIns	RepName	repStart	repEnd	repLeft
chr1	3050778	3050932	-	151	7	13	B2_Mm2	-41	154	2
chr1	3063370	3063529	-	56	0	0	B2_Mm1t	-32	161	2
chr1	3133718	3133887	-	101	12	6	B2_Mm2	-7	188	19
chr1	3222748	3222931	-	116	55	11	B2_Mm2	-2	193	3
chr1	3357221	3357402	-	88	0	6	B2_Mm2	-14	181	1
chr1	3452879	3453066	+	118	16	0	B2_Mm2	2	191	-4
chr1	3690653	3690832	+	229	6	22	B2_Mm2	2	177	-18
chr1	3765001	3765193	-	163	47	42	B2_Mm2	-1	194	2
chr1	3797827	3798032	-	116	15	73	B2_Mm2	0	195	3
chr1	4069693	4069850	-	83	0	0	B2_Mm2	-37	158	2
chr1	4121913	4122097	+	160	38	49	B2_Mm2	4	185	-10
chr1	4173454	4173632	-	73	17	0	B2_Mm2	-14	181	1
chr1	4200127	4200286	-	89	6	6	B2_Mm2	-34	161	3
chr1	4200994	4201177	+	66	49	0	B2_Mm2	1	192	-3
chr1	4202363	4202566	+	88	0	44	B2_Mm2	2	195	0
chr1	4293048	4293229	-	116	33	0	B2_Mm2	-6	189	3
chr1	4298325	4298508	+	128	44	16	B2_Mm2	2	189	-6
chr1	4476153	4476343	+	89	16	53	B2_Mm2	3	185	-10
chr1	4478363	4478536	-	64	46	6	B2_Mm2	-14	181	2
chr1	4580688	4580875	-	59	5	0	B2_Mm1a	-5	188	1
chr1	4653102	4653212	-	100	0	0	B2_Mm2	-85	110	1
chr1	4686566	4686724	-	82	6	0	B2_Mm1o	-32	161	2
chr1	4758096	4758287	+	37	0	0	B2_Mm1a	1	191	-2
chr1	4765016	4765193	-	85	45	6	B2_Mm1o	-8	185	2
chr1	4779434	4779623	-	53	21	0	B2_Mm1a	0	193	1
chr1	4782981	4783164	+	77	27	0	B2_Mm2	1	188	-7
chr1	4783354	4783543	+	53	5	0	B2_Mm1a	3	192	-1
chr1	4789173	4789361	+	64	27	0	B2_Mm1a	1	193	0
chr1	4805176	4805362	-	93	11	16	B2_Mm2	-9	186	2
chr1	4814166	4814364	+	53	10	26	B2_Mm2	6	195	0
chr1	4824154	4824289	+	59	0	0	B2_Mm2	1	135	-60
chr1	4828855	4829038	+	98	22	0	B2_Mm1t	2	188	-5
chr1	4830678	4830870	-	105	0	5	B2_Mm2	-4	191	1
chr1	4836666	4836865	-	70	15	65	B2_Mm2	-4	191	3
chr1	4839590	4839777	-	58	21	0	B2_Mm1o	0	193	2
chr1	4840549	4840741	+	83	5	0	B2_Mm1a	1	193	0
chr1	4841474	4841648	+	81	6	0	B2_Mm1a	17	191	-2
chr1	4842876	4843057	-	88	39	0	B2_Mm1a	-5	188	1
chr1	4848854	4849039	+	49	38	0	B2_Mm1o	1	192	-1
chr1	4866052	4866240	-	96	16	0	B2_Mm2	-4	191	1
chr1	4872148	4872339	+	43	26	21	B2_Mm1a	2	193	0
chr1	4875698	4875879	-	44	22	0	B2_Mm1o	-8	185	1
chr1	4877227	4877415	-	86	11	5	B2_Mm1o	-4	189	1
chr1	4882259	4882393	-	31	418	16	B2_Mm1o	-5	188	1
chr1	4888622	4888775	-	66	280	20	B2_Mm2	0	195	3
chr1	4892341	4892523	+	71	28	0	B2_Mm1o	1	187	-6
chr1	4903896	4904066	-	112	87	6	B2_Mm2	-20	175	2
chr1	4914128	4914302	+	23	0	6	B2_Mm1a	1	173	-20
chr1	4920994	4921186	-	26	0	0	B2_Mm1a	0	193	2
chr1	4936580	4936765	+	167	11	27	B2_Mm2	3	184	-11
chr1	4937902	4938089	+	189	11	11	B2_Mm2	2	188	-7
chr1	4943354	4943526	-	117	116	6	B2_Mm2	-4	191	1
chr1	4950825	4951015	-	47	0	0	B2_Mm1a	-3	190	1
chr1	4963420	4963599	-	96	56	11	B2_Mm2	-7	188	2
chr1	5055179	5055346	+	206	12	12	B2_Mm2	10	176	-19
chr1	5071012	5071188	-	74	17	0	B2_Mm1a	-14	179	1
chr1	5086608	5086792	+	82	43	0	B2_Mm2	2	193	-2
chr1	5099298	5099477	-	84	34	0	B2_Mm1o	-8	185	1
chr1	5106154	5106342	-	58	16	0	B2_Mm2	-3	192	2
chr1	5138562	5138727	+	106	12	24	B2_Mm2	2	164	-31
chr1	5212383	5212569	+	60	5	11	B2_Mm1o	2	186	-7
chr1	5249175	5249355	-	67	22	0	B2_Mm2	-10	185	2
chr1	5314585	5314769	+	183	49	49	B2_Mm2	1	184	-11
chr1	5379732	5379909	-	87	40	23	B2_Mm2	-14	181	2
chr1	5531900	5532086	+	43	0	0	B2_Mm1a	2	187	-6
chr1	5585690	5585880	-	95	11	5	B2_Mm1o	-2	191	1
chr1	5869135	5869332	+	138	0	46	B2_Mm2	2	189	-6
chr1	5919973	5920137	-	131	18	24	B2_Mm1o	-4	189	27
chr1	5943331	5943403	+	125	125	0	B2_Mm1o	2	82	-111
chr1	5974323	5974496	+	104	23	0	B2_Mm1o	2	178	-15
chr1	5974571	5974664	+	65	387	11	B2_Mm2	61	188	-7
chr1	5974670	5974846	+	90	6	0	B2_Mm1o	2	168	-25
chr1	5981381	5981557	+	109	11	0	B2_Mm1o	2	178	-15
chr1	5981585	5981650	+	91	0	0	B2_Mm2	47	101	-94
chr1	6083735	6083905	+	83	135	12	B2_Mm1o	1	191	-2
chr1	6084203	6084394	-	26	11	0	B2_Mm1a	0	193	1
chr1	6086351	6086488	-	102	58	0	B2_Mm2	-38	157	13
chr1	6086488	6086679	+	84	11	5	B2_Mm1o	2	193	0
chr1	6109642	6109823	+	78	11	6	B2_Mm2	5	186	-9
chr1	6114000	6114187	+	70	11	5	B2_Mm1o	3	190	-3
chr1	6116307	6116436	+	101	39	78	B2_Mm2	2	125	-70
chr1	6119794	6119972	+	79	17	6	B2_Mm2	1	180	-15
chr1	6142212	6142406	+	73	5	10	B2_Mm2	1	193	-2
chr1	6155149	6155267	-	70	0	0	B2_Mm2	-107	88	3
chr1	6157399	6157575	+	80	6	0	B2_Mm1o	2	178	-15
chr1	6162259	6162344	-	119	12	12	B2_Mm1t	-80	113	29
chr1	6162344	6162527	-	82	27	0	B2_Mm1o	-5	188	1
chr1	6180604	6180799	+	118	0	5	B2_Mm2	2	195	0
chr1	6207188	6207287	-	100	464	0	B2_Mm2	-4	191	47
chr1	6207338	6207506	-	95	54	0	B2_Mm1t	-14	179	3
chr1	6208040	6208226	-	77	11	16	B2_Mm1t	-8	185	1
chr1	6209125	6209290	-	73	12	0	B2_Mm1o	-25	168	2
chr1	6219474	6219581	-	114	404	0	B2_Mm2	0	195	50
chr1	6219609	6219785	-	142	6	0	B2_Mm1o	-15	178	2
chr1	6224496	6224691	-	72	61	77	B2_Mm1o	0	193	1
chr1	6224698	6224814	-	139	9	69	B2_Mm1t	0	193	85
chr1	6233137	6233323	-	54	16	0	B2_Mm2	-6	189	1
chr1	6255880	6256084	+	111	15	59	B2_Mm1o	1	193	0
chr1	6261180	6261367	-	86	11	0	B2_Mm1o	-3	190	2
chr1	6270926	6271012	+	81	221	0	B2_Mm1o	1	105	-88
chr1	6292542	6292726	-	82	33	0	B2_Mm1a	-3	190	1
chr1	6347113	6347299	-	66	5	16	B2_Mm1a	-9	184	1
chr1	6368368	6368526	-	50	0	0	B2_Mm2	-35	160	2
chr1	6427161	6427355	-	31	0	21	B2_Mm1t	-3	190	1
chr1	6609881	6610039	+	127	89	0	B2_Mm2	1	172	-23
chr1	6872815	6873003	-	150	16	5	B2_Mm2	-4	191	2
chr1	6895685	6895876	-	58	16	5	B2_Mm2	-2	193	1
chr1	6956350	6956505	-	19	0	0	B2_Mm1a	-36	157	2
chr1	6961868	6962055	+	70	37	0	B2_Mm2	2	195	0
chr1	6978068	6978255	-	59	16	0	B2_Mm2	-5	190	1
chr1	6996980	6997166	+	78	21	32	B2_Mm1o	1	184	-9
chr1	6997975	6998145	+	65	6	0	B2_Mm1t	1	171	-22
chr1	7006022	7006195	+	133	40	0	B2_Mm2	2	181	-14
chr1	7006609	7006648	+	77	0	0	B2_Mm1o	2	40	-153
chr1	7006835	7006954	+	59	0	0	B2_Mm2	36	154	-41
chr1	7017375	7017488	-	108	319	9	B2_Mm2	-1	194	47
chr1	7017513	7017640	-	106	8	31	B2_Mm1o	-67	126	3
chr1	7032614	7032746	+	99	206	0	B2_Mm2	1	158	-37
chr1	7038490	7038647	+	76	6	0	B2_Mm1o	1	158	-35
chr1	7046498	7046688	+	47	0	0	B2_Mm1t	2	191	-2
chr1	7049883	7050073	+	95	21	0	B2_Mm2	1	194	-1
chr1	7073918	7074085	-	90	144	0	B2_Mm2	-1	194	4
chr1	7095042	7095224	-	184	93	44	B2_Mm2	-4	191	1
chr1	7099415	7099558	-	83	132	0	B2_Mm1o	-29	164	2
chr1	7103736	7103922	-	124	43	0	B2_Mm2	-1	194	1
chr1	7105715	7105875	-	100	112	0	B2_Mm1o	-14	179	2
chr1	7112707	7112892	-	105	11	27	B2_Mm2	-11	184	2
chr1	7114400	7114587	-	65	16	5	B2_Mm1o	-4	189	1
chr1	7117702	7117895	-	94	5	5	B2_Mm1a	0	193	1
chr1	7134594	7134744	-	89	89	0	B2_Mm1t	-6	187	127
chr1	7134594	7134744	-	71	0	0	B2_Mm2	-95	100	2
chr1	7142926	7143103	-	97	0	6	B2_Mm2	-19	176	1
chr1	7150618	7150792	-	94	6	0	B2_Mm1o	-20	173	2
chr1	7200618	7200802	-	163	54	33	B2_Mm2	-7	188	1
chr1	7262913	7262997	-	91	75	39	B2_Mm2	-12	183	47
chr1	7263146	7263314	-	107	65	0	B2_Mm1t	-13	180	2
chr1	7307342	7307531	-	116	21	0	B2_Mm2	0	195	3
chr1	7677151	7677326	-	177	23	0	B2_Mm2	-9	186	8
chr1	7686780	7686960	-	100	33	0	B2_Mm2	-9	186	1
chr1	7695924	7696117	-	11	5	5	B2_Mm1a	0	193	1
chr1	7769661	7769848	+	121	5	27	B2_Mm2	3	185	-10
chr1	7825761	7825945	+	130	71	38	B2_Mm2	2	191	-4
chr1	8122991	8123180	-	79	5	0	B2_Mm1o	-3	190	1
chr1	8358648	8358838	+	191	26	5	B2_Mm2	1	194	-1
chr1	8420693	8420867	+	172	126	63	B2_Mm2	3	187	-8
chr1	8490052	8490241	+	37	21	0	B2_Mm1a	1	193	0
chr1	8585777	8585971	-	47	0	10	B2_Mm1a	0	193	2
chr1	8642422	8642603	+	146	50	17	B2_Mm2	1	187	-8
chr1	8643378	8643566	-	98	5	75	B2_Mm1a	-18	175	1
chr1	8681479	8681666	+	121	70	75	B2_Mm2	2	187	-8
chr1	8757433	8757622	-	90	5	5	B2_Mm1o	-4	189	1
chr1	8837562	8837759	+	11	0	25	B2_Mm1a	2	193	0
chr1	8903758	8903946	+	27	21	0	B2_Mm1a	2	193	0
chr1	8923915	8924088	-	121	64	0	B2_Mm1o	-9	184	1
chr1	8949136	8949321	-	27	43	0	B2_Mm1t	0	193	1
chr1	8954324	8954521	+	16	0	25	B2_Mm1a	2	193	0
chr1	9010227	9010415	+	64	21	0	B2_Mm1o	1	192	-1
chr1	9033697	9033891	-	95	16	21	B2_Mm1t	0	193	1
chr1	9100908	9101090	+	152	60	22	B2_Mm2	1	189	-6
chr1	9143108	9143298	+	37	0	0	B2_Mm1a	2	191	-2
chr1	9223651	9223837	+	102	5	0	B2_Mm1a	3	189	-4
chr1	9250996	9251187	+	37	5	11	B2_Mm1a	1	190	-3
chr1	9265891	9265978	-	60	35	35	B2_Mm1a	-2	191	105
chr1	9386600	9386792	+	26	0	0	B2_Mm1a	2	193	0
chr1	9463343	9463512	+	161	19	77	B2_Mm2	38	183	-12
chr1	9491290	9491467	+	57	17	0	B2_Mm2	2	181	-14
chr1	9507045	9507158	-	99	319	26	B2_Mm2	-3	192	47
chr1	9507230	9507407	-	123	6	0	B2_Mm1o	-21	172	1
chr1	9517831	9518020	-	79	32	0	B2_Mm2	0	195	1
chr1	9533687	9533872	+	82	16	16	B2_Mm2	2	186	-9
chr1	9553053	9553231	-	161	107	22	B2_Mm2	-2	193	1
chr1	9562043	9562116	+	82	0	0	B2_Mm2	39	111	-84
chr1	9569494	9569662	-	107	60	0	B2_Mm2	-17	178	1
chr1	9583039	9583225	+	145	32	0	B2_Mm2	1	192	-3
chr1	9661887	9662026	-	86	101	0	B2_Mm2	-38	157	5
chr1	9690879	9691052	+	52	40	0	B2_Mm2	1	180	-15
chr1	9691096	9691280	-	49	5	5	B2_Mm1o	-8	185	2
chr1	9692857	9693046	-	21	0	0	B2_Mm1a	-3	190	2
chr1	9694636	9694825	-	69	21	5	B2_Mm2	-3	192	1
chr1	9695577	9695741	+	116	79	0	B2_Mm1t	3	179	-14
chr1	9695803	9695918	+	105	313	17	B2_Mm2	47	195	0
chr1	9695922	9695960	+	26	0	0	B2_Mm1o	2	39	-154
chr1	9696546	9696722	+	103	18	0	B2_Mm2	27	194	-1
chr1	9707693	9707868	+	86	23	6	B2_Mm1o	1	178	-15
chr1	9710868	9711062	-	42	5	10	B2_Mm1a	0	193	1
chr1	9712148	9712238	+	56	0	0	B2_Mm2	26	97	-98
chr1	9712249	9712315	+	146	0	35	B2_Mm2	47	101	-94
chr1	9714617	9714760	-	99	197	7	B2_Mm2	0	195	27
chr1	9716466	9716599	-	90	15	0	B2_Mm1t	-58	135	1
chr1	9725667	9725831	+	63	81	6	B2_Mm1o	2	173	-20
chr1	9725852	9725901	+	122	20	0	B2_Mm1t	135	184	-9
chr1	9729579	9729761	-	93	37	6	B2_Mm1t	-1	192	26
chr1	9729739	9729825	+	129	35	12	B2_Mm2	100	187	-8
chr1	9730983	9731174	+	99	5	0	B2_Mm1o	1	192	-1
chr1	9737867	9738059	-	104	16	0	B2_Mm2	0	195	1
chr1	9740575	9740749	-	23	86	23	B2_Mm1o	-4	189	4
chr1	9740772	9740962	+	32	0	0	B2_Mm1a	2	191	-2
chr1	9741266	9741452	+	106	11	32	B2_Mm2	2	183	-12
chr1	9754568	9754623	-	167	18	18	B2_Mm2	-94	101	47
chr1	9754655	9754832	-	90	11	0	B2_Mm1t	-14	179	1
chr1	9762033	9762123	-	156	33	0	B2_Mm1a	-10	183	91
chr1	9762177	9762330	-	63	7	14	B2_Mm1a	-23	170	27
chr1	9762330	9762522	-	21	0	0	B2_Mm1a	0	193	2
chr1	9762522	9762562	-	50	0	0	B2_Mm1o	-152	41	2
chr1	9763554	9763732	+	84	6	0	B2_Mm1a	1	179	-14
chr1	9773945	9774137	+	47	0	0	B2_Mm1t	1	192	-1
chr1	9780118	9780299	+	94	44	0	B2_Mm2	1	189	-6
chr1	9786930	9787119	+	95	11	0	B2_Mm1o	2	192	-1
chr1	9790789	9790983	+	78	5	16	B2_Mm1o	1	192	-1
chr1	9807391	9807548	-	64	0	0	B2_Mm2	-38	157	1
chr1	9808460	9808628	-	77	136	0	B2_Mm1o	0	193	2
chr1	9814919	9815078	-	19	170	0	B2_Mm1t	-7	186	1
chr1	9821824	9822014	-	90	0	5	B2_Mm2	-6	189	1
chr1	9830468	9830643	-	86	114	0	B2_Mm2	0	195	1
chr1	9832090	9832284	-	84	21	16	B2_Mm2	0	195	1
chr1	9841431	9841630	-	67	0	30	B2_Mm2	-1	194	2
chr1	9845663	9845848	-	22	22	0	B2_Mm1a	-4	189	1
chr1	9868019	9868199	+	106	39	0	B2_Mm2	1	187	-8
chr1	9879822	9879911	+	71	34	45	B2_Mm2	108	195	0
chr1	9884844	9885036	+	84	16	5	B2_Mm2	2	195	0
chr1	9894509	9894698	+	95	11	0	B2_Mm1t	1	191	-2
chr1	9905524	9905718	+	68	10	21	B2_Mm1o	2	193	0
chr1	9912892	9913065	-	58	6	0	B2_Mm1o	-19	174	1
chr1	9914898	9915079	-	22	22	0	B2_Mm1a	-7	186	2
chr1	9917225	9917414	+	90	32	0	B2_Mm2	1	195	0
chr1	9918566	9918672	-	75	349	9	B2_Mm2	-7	188	47
chr1	9918700	9918877	-	62	6	0	B2_Mm1o	-15	178	1
chr1	9921025	9921210	-	176	16	16	B2_Mm2	-10	185	1
chr1	9929314	9929498	-	88	11	5	B2_Mm1o	-6	187	3
chr1	9932826	9932999	-	127	0	6	B2_Mm2	-20	175	3
chr1	9934192	9934376	+	49	0	0	B2_Mm1a	2	185	-8
chr1	9935518	9935692	+	92	6	0	B2_Mm1t	2	176	-17
chr1	9935746	9935808	+	138	0	65	B2_Mm2	47	104	-91
chr1	9938452	9938643	-	75	21	21	B2_Mm1a	-1	192	2
chr1	9939133	9939299	+	102	139	0	B2_Mm2	2	190	-5
chr1	9945008	9945205	+	82	0	15	B2_Mm2	2	195	0
chr1	9946795	9946901	-	122	377	40	B2_Mm2	-7	188	47
chr1	9946948	9947124	-	88	6	0	B2_Mm1o	-21	172	2
chr1	9948749	9948860	+	46	0	0	B2_Mm1o	2	110	-83
chr1	9950148	9950306	+	184	158	0	B2_Mm2	1	183	-12
chr1	9952008	9952203	-	43	15	56	B2_Mm2	-7	188	2
chr1	9953840	9953998	+	70	44	6	B2_Mm1t	2	165	-28
chr1	9954048	9954162	+	89	316	9	B2_Mm2	47	195	0
chr1	9969305	9969472	+	72	6	6	B2_Mm1o	4	170	-23
chr1	9972294	9972469	-	219	11	63	B2_Mm2	-26	169	4
chr1	9980046	9980236	+	96	0	16	B2_Mm2	1	187	-8
chr1	9981412	9981605	+	32	16	26	B2_Mm2	2	192	-3
chr1	9984857	9985048	+	32	11	5	B2_Mm1a	1	192	-1
chr1	9985104	9985212	-	78	398	45	B2_Mm2	-3	192	47
chr1	9985259	9985435	-	119	11	0	B2_Mm1t	-14	179	2
chr1	9987046	9987208	+	70	6	25	B2_Mm1t	2	160	-33
chr1	9990418	9990607	+	101	16	0	B2_Mm1a	1	192	-1
chr1	9996255	9996438	+	27	49	0	B2_Mm1a	1	192	-1
chr1	10001279	10001463	+	76	16	0	B2_Mm1a	1	187	-6
chr1	10007331	10007481	-	167	86	16	B2_Mm2	0	195	59
chr1	10019643	10019837	+	75	10	36	B2_Mm2	5	193	-2
chr1	10042606	10042797	-	89	21	0	B2_Mm2	0	195	1
chr1	10065536	10065707	-	71	134	6	B2_Mm1o	0	193	1
chr1	10072344	10072520	-	171	68	6	B2_Mm2	-6	189	3
chr1	10097801	10097858	-	182	0	35	B2_Mm2	-94	101	47
chr1	10097924	10098099	-	97	11	0	B2_Mm1o	-15	178	2
chr1	10114760	10114928	+	137	6	0	B2_Mm2	1	169	-26
chr1	10154691	10154844	+	47	153	0	B2_Mm1o	1	173	-20
chr1	10161173	10161365	-	57	5	0	B2_Mm1a	0	193	1
chr1	10167889	10168079	+	42	5	0	B2_Mm1t	2	192	-1
chr1	10172107	10172195	-	91	0	0	B2_Mm2	-106	89	2
chr1	10179481	10179676	-	95	15	26	B2_Mm2	-2	193	1
chr1	10205952	10206149	-	112	5	46	B2_Mm2	-6	189	1
chr1	10221127	10221317	+	74	11	5	B2_Mm1o	2	192	-1
chr1	10223557	10223707	+	107	100	0	B2_Mm2	1	165	-30
chr1	10224266	10224449	+	38	0	0	B2_Mm1t	3	185	-8
chr1	10259493	10259601	-	111	46	0	B2_Mm2	-81	114	2
chr1	10274434	10274587	+	102	0	0	B2_Mm2	1	128	-67
chr1	10313638	10313813	+	126	34	0	B2_Mm2	1	181	-14
chr1	10353125	10353308	+	183	0	0	B2_Mm2	10	129	-66
chr1	10407910	10408092	-	99	41	6	B2_Mm2	-4	191	14
chr1	10495609	10495795	+	223	16	11	B2_Mm2	1	187	-8
chr1	10570268	10570318	-	149	20	60	B2_Mm2	-137	58	11
chr1	10607344	10607440	+	123	121	17	B2_Mm1t	1	64	-129
chr1	10607344	10607440	+	15	0	15	B2_Mm1a	112	178	-15
chr1	10607440	10607620	+	56	17	0	B2_Mm1a	2	184	-9
chr1	10832108	10832296	-	98	11	27	B2_Mm2	-9	186	2
chr1	10887796	10887972	-	28	6	0	B2_Mm1t	-15	178	2
chr1	10957647	10957841	+	177	36	67	B2_Mm2	1	188	-7
chr1	11004136	11004319	+	98	6	0	B2_Mm1o	1	184	-9
chr1	11076718	11076888	-	123	59	0	B2_Mm2	-14	181	2
chr1	11319566	11319756	+	106	11	5	B2_Mm1o	2	192	-1
chr1	11388634	11388800	-	201	86	19	B2_Mm2	-22	173	1
chr1	11419452	11419551	+	160	91	50	B2_Mm2	90	192	-3
chr1	11478406	11478585	-	173	56	0	B2_Mm2	-4	191	3
chr1	11526698	11526797	-	49	0	137	B2_Mm1o	-110	83	2
chr1	11527504	11527687	-	115	22	0	B2_Mm1o	-5	188	2
chr1	11600698	11600884	+	87	38	5	B2_Mm1o	1	192	-1
chr1	11786644	11786738	-	97	0	11	B2_Mm2	-101	94	2
chr1	11979393	11979555	-	99	148	0	B2_Mm2	-8	187	2
chr1	12014205	12014380	-	207	0	0	B2_Mm2	-72	123	3
chr1	12106391	12106585	-	36	0	10	B2_Mm1a	0	193	2
chr1	12162933	12163122	-	101	11	5	B2_Mm2	-5	190	1
chr1	12272433	12272614	-	55	17	0	B2_Mm1o	-8	185	2
chr1	12408372	12408535	+	86	25	6	B2_Mm2	2	167	-28
chr1	12504504	12504559	+	115	0	55	B2_Mm2	1	52	-143
chr1	12534575	12534765	+	42	11	0	B2_Mm1t	1	192	-1
chr1	12626860	12627023	+	111	6	0	B2_Mm1o	3	165	-28
chr1	12635201	12635393	+	42	0	0	B2_Mm1a	2	193	0
chr1	12651845	12651993	-	182	0	0	B2_Mm2	-18	177	30
chr1	12660209	12660382	+	150	98	0	B2_Mm2	2	191	-4
chr1	12708433	12708592	-	81	0	0	B2_Mm1a	-32	161	2
chr1	12717309	12717468	+	103	6	0	B2_Mm1o	17	173	-20
chr1	12717536	12717648	+	126	348	18	B2_Mm2	47	195	0
chr1	12742121	12742279	+	98	48	8	B2_Mm2	1	129	-66
chr1	12747108	12747185	+	200	0	91	B2_Mm1o	1	70	-123
chr1	12762916	12763106	-	47	11	0	B2_Mm1t	0	193	2
chr1	12797507	12797694	+	82	64	27	B2_Mm2	2	195	0
chr1	12818887	12819076	-	96	37	5	B2_Mm2	0	195	1
chr1	12843070	12843257	-	144	0	6	B2_Mm2	-8	187	7
chr1	12892727	12892928	+	202	25	65	B2_Mm2	2	194	-1
chr1	12917200	12917389	+	111	26	0	B2_Mm2	2	195	0
chr1	12918479	12918661	+	239	71	11	B2_Mm2	3	195	0
chr1	12968975	12969159	+	133	71	60	B2_Mm2	1	186	-9
chr1	12982492	12982660	+	62	12	0	B2_Mm1o	2	165	-28
chr1	12982711	12982827	+	99	310	26	B2_Mm2	47	195	0
chr1	12994013	12994175	-	99	19	0	B2_Mm2	-17	178	14
chr1	12999739	12999815	-	250	79	0	B2_Mm2	-113	82	1
chr1	13000710	13000902	-	26	0	0	B2_Mm1t	-1	192	1
chr1	13001583	13001776	-	36	0	5	B2_Mm1a	0	193	2
chr1	13007936	13008117	+	78	0	6	B2_Mm2	2	181	-14
chr1	13014226	13014414	-	103	5	21	B2_Mm2	-9	186	2
chr1	13016579	13016757	-	85	73	11	B2_Mm2	-6	189	1
chr1	13017999	13018181	-	110	50	0	B2_Mm2	-4	191	1
chr1	13025879	13026046	-	36	120	0	B2_Mm2	-7	188	2
chr1	13030791	13030983	+	47	0	0	B2_Mm1t	2	193	0
chr1	13037841	13038032	+	99	11	0	B2_Mm1o	1	193	0
chr1	13039649	13039753	-	167	39	77	B2_Mm2	-94	101	2
chr1	13039753	13039931	-	165	6	11	B2_Mm1t	-14	179	3
chr1	13040944	13041137	-	42	0	5	B2_Mm1a	0	193	2
chr1	13045090	13045263	+	46	92	0	B2_Mm1o	2	190	-3
chr1	13051676	13051869	+	21	0	0	B2_Mm1t	1	193	0
chr1	13051890	13052086	+	94	0	20	B2_Mm1a	1	192	-1
chr1	13054254	13054446	+	10	0	0	B2_Mm1a	2	193	0
chr1	13055205	13055425	+	98	29	62	B2_Mm1t	2	194	-1
chr1	13060319	13060506	+	68	0	6	B2_Mm2	2	163	-32
chr1	13060550	13060715	-	125	0	30	B2_Mm2	-31	164	5
chr1	13060790	13060860	-	100	0	0	B2_Mm2	-123	72	3
chr1	13064983	13065153	+	71	100	0	B2_Mm2	1	187	-8
chr1	13071521	13071707	+	113	16	0	B2_Mm2	5	193	-2
chr1	13073078	13073229	+	86	60	0	B2_Mm2	1	160	-35
chr1	13079601	13079741	+	50	7	0	B2_Mm2	9	149	-46
chr1	13087866	13088042	+	62	23	0	B2_Mm2	2	181	-14
chr1	13089296	13089488	-	26	5	0	B2_Mm1t	0	193	1
chr1	13090211	13090380	+	119	71	6	B2_Mm2	2	181	-14
chr1	13108295	13108470	+	143	97	0	B2_Mm2	2	193	-2
chr1	13114905	13115095	-	84	5	0	B2_Mm1o	-2	191	1
chr1	13118219	13118399	+	44	72	0	B2_Mm1t	1	193	0
chr1	13130827	13131016	+	122	16	5	B2_Mm2	2	192	-3
chr1	13143624	13143812	-	96	27	5	B2_Mm2	-2	193	2
chr1	13144847	13145026	+	50	84	0	B2_Mm2	2	195	0
chr1	13178263	13178433	-	88	53	0	B2_Mm1o	-14	179	1
chr1	13190692	13190889	-	58	0	41	B2_Mm2	-5	190	2
chr1	13227309	13227491	+	94	6	11	B2_Mm1t	1	181	-12
chr1	13227570	13227682	+	146	0	35	B2_Mm2	47	101	-94
chr1	13230081	13230274	+	109	5	5	B2_Mm1o	1	193	0
chr1	13233331	13233515	+	72	49	11	B2_Mm2	3	193	-2
chr1	13243386	13243546	-	112	25	0	B2_Mm2	-30	165	2
chr1	13263056	13263231	+	91	63	0	B2_Mm1a	2	187	-6
chr1	13264087	13264269	-	95	22	16	B2_Mm1o	-10	183	1
chr1	13269087	13269263	+	46	108	11	B2_Mm2	1	193	-2
chr1	13324288	13324478	+	32	11	0	B2_Mm1t	2	193	0
chr1	13328313	13328494	-	63	0	39	B2_Mm2	-19	176	3
chr1	13335279	13335471	+	64	16	21	B2_Mm2	1	191	-4
chr1	13344528	13344691	+	68	0	0	B2_Mm2	2	164	-31
chr1	13351304	13351499	+	42	0	20	B2_Mm1a	1	191	-2
chr1	13355806	13355994	-	53	11	5	B2_Mm1o	-4	189	1
chr1	13364187	13364379	+	60	5	42	B2_Mm1o	1	185	-8
chr1	13369722	13369909	+	91	37	0	B2_Mm2	1	194	-1
chr1	13376933	13377094	-	87	19	0	B2_Mm2	-31	164	1
chr1	13377431	13377617	+	70	0	0	B2_Mm1a	1	186	-7
chr1	13397697	13397795	-	131	71	0	B2_Mm1o	-86	107	2
chr1	13402834	13403015	+	61	44	6	B2_Mm2	2	189	-6
chr1	13408411	13408645	-	37	36	18	B2_Mm1t	0	193	138
chr1	13408411	13408645	-	136	0	0	B2_Mm1o	-92	101	58
chr1	13408411	13408645	-	118	16	0	B2_Mm1o	-63	130	2
chr1	13419889	13420064	-	69	91	0	B2_Mm1o	-1	192	2
chr1	13424280	13424441	-	31	0	0	B2_Mm2	-34	161	1
chr1	13434582	13434747	-	81	25	18	B2_Mm1o	-28	165	2
chr1	13445312	13445505	+	36	5	5	B2_Mm1a	1	193	0
chr1	13447593	13447775	+	94	60	6	B2_Mm1o	1	192	-1
chr1	13469313	13469504	-	68	0	5	B2_Mm2	-4	191	2
chr1	13516045	13516240	+	37	5	20	B2_Mm1a	2	193	0
chr1	13527644	13527820	+	111	62	23	B2_Mm2	4	186	-9
chr1	13536558	13536743	-	49	0	0	B2_Mm1a	-8	185	1
chr1	13624847	13625041	-	57	5	5	B2_Mm2	0	195	2
chr1	13654937	13655112	+	80	17	0	B2_Mm1t	2	179	-14
chr1	13933077	13933258	+	50	28	0	B2_Mm2	1	186	-9
chr1	13940374	13940477	+	130	0	0	B2_Mm2	12	111	-84
chr1	14133715	14133887	+	76	128	0	B2_Mm2	2	195	0
chr1	14234728	14234914	+	109	65	16	B2_Mm2	1	195	0
chr1	14280618	14280808	+	89	16	0	B2_Mm2	2	194	-1
chr1	14327700	14327891	+	116	11	5	B2_Mm2	1	192	-3
chr1	14393199	14393388	-	95	16	0	B2_Mm1t	0	193	2
chr1	14473671	14473792	-	91	91	0	B2_Mm2	-37	158	27
chr1	14473976	14474015	-	128	0	0	B2_Mm1o	-153	40	2
chr1	14483237	14483382	-	123	20	0	B2_Mm2	-46	149	1
chr1	14553503	14553691	+	189	11	16	B2_Mm2	1	187	-8
chr1	14588805	14588917	-	103	321	9	B2_Mm2	0	195	49
chr1	14588950	14589127	-	68	6	6	B2_Mm1o	-16	177	1
chr1	14601879	14602054	+	97	17	0	B2_Mm2	1	178	-17
chr1	14646387	14646557	+	94	0	0	B2_Mm2	2	171	-24
chr1	14658475	14658658	-	55	33	0	B2_Mm2	-6	189	1
chr1	14664664	14664862	+	40	5	7	B2_Mm1o	1	186	-9
chr1	14715599	14715745	-	133	0	0	B2_Mm2	-66	129	2
chr1	14752272	14752458	+	21	5	0	B2_Mm1t	1	187	-6
chr1	14767765	14767956	-	110	16	0	B2_Mm2	-1	194	1
chr1	14783606	14783791	-	131	11	11	B2_Mm2	-10	185	1
chr1	14942585	14942777	-	52	0	0	B2_Mm1t	-1	192	1
chr1	14946145	14946235	+	167	0	0	B2_Mm2	3	92	-103
chr1	15052733	15052923	-	102	0	21	B2_Mm2	-9	186	1
chr1	15134175	15134368	-	83	18	0	B2_Mm2	-14	181	10
chr1	15152251	15152425	-	109	6	41	B2_Mm1a	-2	191	26
chr1	15161865	15162051	+	98	11	16	B2_Mm2	2	186	-9
chr1	15250943	15251133	+	101	21	5	B2_Mm2	2	194	-1
chr1	15387922	15388107	-	70	16	0	B2_Mm2	-7	188	1
chr1	15406388	15406582	+	109	16	10	B2_Mm2	1	195	0
chr1	15574545	15574735	+	79	5	0	B2_Mm1o	2	192	-1
chr1	15614677	15614870	+	79	16	21	B2_Mm2	2	193	-2
chr1	15692467	15692655	+	49	0	27	B2_Mm2	5	187	-8
chr1	15699053	15699246	+	89	0	5	B2_Mm2	1	192	-3
chr1	15699256	15699416	+	72	0	38	B2_Mm2	28	181	-14
chr1	15703331	15703519	+	112	21	0	B2_Mm2	3	194	-1
chr1	15707710	15707902	+	10	0	0	B2_Mm1a	1	192	-1
chr1	15752972	15753141	+	95	6	0	B2_Mm1a	2	171	-22
chr1	15753177	15753239	+	117	0	32	B2_Mm2	47	106	-89
chr1	15760922	15761054	-	105	128	0	B2_Mm1t	-43	150	1
chr1	15801652	15801843	-	47	5	0	B2_Mm1t	0	193	2
chr1	15819947	15820105	-	50	6	0	B2_Mm1o	-32	161	2
chr1	15834630	15834811	+	83	55	0	B2_Mm1a	1	191	-2
chr1	15836030	15836134	-	77	375	9	B2_Mm2	-7	188	47
chr1	15836181	15836342	-	102	57	0	B2_Mm1t	-14	179	14
chr1	15850442	15850637	+	83	10	10	B2_Mm2	1	195	0
chr1	15923394	15923584	-	53	16	0	B2_Mm2	0	195	3
chr1	15974136	15974282	+	56	0	27	B2_Mm2	3	144	-51
chr1	15978513	15978623	-	125	54	0	B2_Mm2	0	195	137
chr1	15978644	15978763	-	101	8	0	B2_Mm1o	-63	130	11
chr1	15986149	15986333	+	54	38	0	B2_Mm2	1	191	-4
chr1	16013418	16013596	+	124	62	0	B2_Mm1o	2	190	-3
chr1	16015601	16015667	-	55	0	0	B2_Mm2	-94	101	47
chr1	16015699	16015858	-	122	13	0	B2_Mm1o	-34	159	2
chr1	16038256	16038447	+	26	0	0	B2_Mm1a	2	192	-1
chr1	16039141	16039339	+	84	15	40	B2_Mm2	3	195	0
chr1	16043948	16044054	-	123	410	0	B2_Mm2	-1	194	47
chr1	16044093	16044256	-	104	6	0	B2_Mm1o	-27	166	2
chr1	16062829	16063014	-	65	5	0	B2_Mm1o	-7	186	1
chr1	16065661	16065825	+	56	0	18	B2_Mm2	2	162	-33
chr1	16067925	16068081	+	184	186	58	B2_Mm2	1	176	-19
chr1	16069098	16069289	+	101	0	16	B2_Mm2	1	188	-7
chr1	16090889	16091071	+	57	0	8	B2_Mm2	3	126	-69
chr1	16109848	16110034	-	97	16	5	B2_Mm2	-7	188	1
chr1	16125012	16125191	-	62	50	11	B2_Mm1o	-3	190	5
chr1	16156175	16156353	-	129	73	0	B2_Mm2	-3	192	2
chr1	16161207	16161387	-	80	0	22	B2_Mm2	-19	176	1
chr1	16185461	16185627	-	158	90	12	B2_Mm2	-14	181	3
chr1	16201478	16201653	+	74	51	0	B2_Mm2	3	186	-9
chr1	16263821	16264007	-	88	6	50	B2_Mm1o	-22	171	1
chr1	16303601	16303758	+	58	147	6	B2_Mm1o	1	178	-15
chr1	16307377	16307565	+	140	11	11	B2_Mm2	2	189	-6
chr1	16371374	16371559	+	65	16	0	B2_Mm2	1	188	-7
chr1	16393333	16393524	+	94	21	0	B2_Mm2	1	195	0
chr1	16402583	16402771	+	106	16	0	B2_Mm2	2	192	-3
chr1	16464062	16464248	-	124	38	0	B2_Mm2	-2	193	1
chr1	16467827	16467986	-	78	7	0	B2_Mm2	-41	154	1
chr1	16508790	16508949	+	78	6	25	B2_Mm1o	3	158	-35
chr1	16514031	16514216	+	179	11	32	B2_Mm2	1	181	-14
chr1	16538755	16538943	+	64	0	5	B2_Mm2	1	187	-8
chr1	16539925	16540093	+	186	54	42	B2_Mm2	1	170	-25
chr1	16545873	16546057	-	195	16	109	B2_Mm2	0	195	29
chr1	16554914	16555092	-	62	67	6	B2_Mm2	-6	189	1
chr1	16563462	16563645	+	163	87	60	B2_Mm2	2	189	-6
chr1	16572135	16572311	+	130	6	40	B2_Mm1t	2	171	-22
chr1	16572347	16572464	+	94	0	36	B2_Mm2	47	99	-96
chr1	16578793	16578985	-	104	5	0	B2_Mm1t	0	193	1
chr1	16582970	16583131	+	75	143	0	B2_Mm2	1	184	-11
chr1	16584146	16584337	-	58	16	16	B2_Mm2	-3	192	2
chr1	16601871	16602065	+	73	0	10	B2_Mm2	2	193	-2
chr1	16602646	16602818	-	76	6	0	B2_Mm1o	-20	173	2
chr1	16609662	16609839	+	73	62	0	B2_Mm1a	1	188	-5
chr1	16613502	16613690	+	75	21	0	B2_Mm1a	2	193	0
chr1	16638035	16638208	+	136	17	23	B2_Mm2	1	172	-23
chr1	16641160	16641317	+	83	45	0	B2_Mm2	1	164	-31
chr1	16646054	16646246	+	47	0	0	B2_Mm1t	1	192	-1
chr1	16652705	16652836	+	76	61	0	B2_Mm1t	41	179	-14
chr1	16652923	16652979	+	54	54	0	B2_Mm2	137	195	0
chr1	16658554	16658753	-	158	50	75	B2_Mm2	-1	194	1
chr1	16671106	16671296	+	142	16	0	B2_Mm2	2	194	-1
chr1	16677995	16678179	+	124	38	38	B2_Mm2	5	188	-7
chr1	16690380	16690457	-	117	0	0	B2_Mm2	-118	77	1
chr1	16692156	16692337	-	74	55	28	B2_Mm2	-7	188	3
chr1	16700964	16701156	-	94	5	0	B2_Mm1a	0	193	1
chr1	16716968	16717152	+	11	27	11	B2_Mm1a	1	187	-6
chr1	16725362	16725417	-	127	0	0	B2_Mm2	-94	101	47
chr1	16725447	16725621	-	75	23	0	B2_Mm1t	-14	179	2
chr1	16727236	16727414	-	107	17	6	B2_Mm2	-14	181	2
chr1	16737771	16737930	-	70	16	0	B2_Mm1o	-62	131	2
chr1	16751697	16751885	-	87	5	16	B2_Mm1a	-7	186	1
chr1	16755319	16755488	-	56	19	0	B2_Mm1o	-28	165	2
chr1	16761694	16761875	+	107	50	22	B2_Mm2	1	186	-9
chr1	16835453	16835647	-	78	5	20	B2_Mm1o	0	193	2
chr1	16847159	16847333	-	251	81	40	B2_Mm2	-14	181	1
chr1	16865831	16866010	-	106	6	0	B2_Mm1o	-11	182	2
chr1	16898787	16898960	-	110	75	0	B2_Mm2	-9	186	1
chr1	16925322	16925497	+	98	6	6	B2_Mm1o	3	177	-16
chr1	16925596	16925667	+	182	0	0	B2_Mm2	47	101	-94
chr1	16926608	16926785	+	40	0	6	B2_Mm2	6	181	-14
chr1	16960698	16960875	+	129	17	34	B2_Mm2	15	188	-7
chr1	16969821	16969889	-	89	0	51	B2_Mm2	-94	101	46
chr1	16969951	16970069	-	119	51	0	B2_Mm1t	-67	126	3
chr1	16985774	16985965	+	58	0	0	B2_Mm1t	2	192	-1
chr1	17014666	17014857	+	80	5	21	B2_Mm1a	1	188	-5
chr1	17144696	17144803	-	187	206	0	B2_Mm2	-66	129	1
chr1	17165423	17165612	+	85	5	0	B2_Mm1o	2	191	-2
chr1	17192929	17193124	+	26	0	15	B2_Mm1t	2	193	0
chr1	17234597	17234790	-	16	0	0	B2_Mm1a	0	193	1
chr1	17382552	17382739	+	274	0	45	B2_Mm2	1	84	-111
chr1	17390505	17390701	+	87	15	66	B2_Mm2	1	186	-9
chr1	17481633	17481794	+	162	62	6	B2_Mm2	7	176	-19
chr1	17562556	17562742	-	133	0	27	B2_Mm2	-14	181	1
chr1	17581364	17581556	+	48	0	16	B2_Mm1a	3	191	-2
chr1	17756016	17756206	+	47	16	0	B2_Mm1t	1	193	0
chr1	17788321	17788512	-	16	0	0	B2_Mm1a	-2	191	1
chr1	17875587	17875674	-	92	0	0	B2_Mm2	-108	87	1
chr1	17893695	17893809	-	122	367	10	B2_Mm2	-1	194	62
chr1	17893812	17893990	-	129	6	6	B2_Mm1o	-21	172	1
chr1	17911224	17911415	-	95	16	5	B2_Mm2	0	195	3
chr1	17950842	17951039	-	73	0	25	B2_Mm1a	0	193	2
chr1	17985240	17985425	+	70	38	0	B2_Mm2	2	193	-2
chr1	18001033	18001215	+	55	6	6	B2_Mm1o	9	191	-2
chr1	18011569	18011743	+	70	52	11	B2_Mm2	1	181	-14
chr1	18013144	18013293	+	108	0	0	B2_Mm2	1	148	-47
chr1	18014025	18014161	-	107	22	10	B2_Mm2	-17	176	46
chr1	18014342	18014405	-	95	0	0	B2_Mm2	-132	63	1
chr1	18056047	18056207	+	90	0	6	B2_Mm2	3	157	-38
chr1	18056434	18056629	+	93	0	5	B2_Mm2	2	195	0
chr1	18118444	18118638	+	42	0	16	B2_Mm1t	2	192	-1
chr1	18123388	18123571	-	104	11	0	B2_Mm1t	-7	186	2
chr1	18136690	18136868	+	153	17	6	B2_Mm2	2	181	-14
chr1	18177138	18177316	-	81	6	23	B2_Mm1o	-10	183	10
chr1	18207091	18207229	-	72	7	0	B2_Mm2	-56	139	1
chr1	18229613	18229823	-	186	0	0	B2_Mm2	-70	125	2
chr1	18249531	18249710	-	101	28	0	B2_Mm1t	-9	184	1
chr1	18357558	18357753	-	47	0	10	B2_Mm1a	0	193	1
chr1	18455342	18455491	-	116	0	20	B2_Mm2	-46	149	3
chr1	18884967	18885126	-	113	13	0	B2_Mm2	-34	161	1
chr1	18891588	18891754	-	54	145	0	B2_Mm1a	-3	190	1
chr1	18905650	18905736	+	197	0	0	B2_Mm2	1	76	-119
chr1	18926716	18926901	-	161	27	27	B2_Mm2	-10	185	1
chr1	19001635	19001759	+	287	57	16	B2_Mm2	37	165	-30
chr1	19134992	19135185	-	99	134	0	B2_Mm2	0	195	2
chr1	19139872	19140044	+	118	2	5	B2_Mm2	2	171	-22
chr1	19149890	19150059	-	107	0	6	B2_Mm2	-25	170	2
chr1	19161850	19162047	-	93	35	71	B2_Mm1o	-3	190	1
chr1	19175585	19175614	+	35	0	0	B2_Mm2	40	68	-127
chr1	19176617	19176809	+	47	0	0	B2_Mm1a	1	192	-1
chr1	19200557	19200733	+	119	17	0	B2_Mm2	1	179	-16
chr1	19229739	19229930	-	91	11	26	B2_Mm2	-6	189	2
chr1	19247603	19247782	+	195	40	6	B2_Mm2	13	193	-2
chr1	19251980	19252162	-	99	28	6	B2_Mm2	-9	186	1
chr1	19323665	19323840	-	74	46	0	B2_Mm2	-12	183	1
chr1	19330598	19330749	+	93	0	0	B2_Mm2	2	152	-43
chr1	19368960	19369149	-	74	21	0	B2_Mm1a	0	193	1
chr1	19391077	19391229	+	79	0	0	B2_Mm2	5	156	-39
chr1	19577235	19577444	-	148	53	124	B2_Mm2	-1	194	1
chr1	19679799	19679960	-	161	0	0	B2_Mm2	-33	162	2
chr1	19703881	19704073	+	130	16	0	B2_Mm2	1	195	0
chr1	19783026	19783204	-	101	17	0	B2_Mm2	-13	182	1
chr1	19783243	19783381	-	157	0	0	B2_Mm2	-70	125	11
chr1	19835550	19835739	-	117	37	5	B2_Mm2	0	195	1
chr1	20005932	20006121	+	91	5	11	B2_Mm2	1	188	-7
chr1	20183651	20183808	+	102	13	0	B2_Mm2	3	161	-34
chr1	20210560	20210686	-	112	0	8	B2_Mm2	-70	125	1
chr1	20215419	20215560	+	78	7	0	B2_Mm1a	19	160	-33
chr1	20227323	20227512	-	70	16	16	B2_Mm2	-6	189	1
chr1	20267655	20267845	-	170	11	42	B2_Mm2	-9	186	3
chr1	20313322	20313395	+	151	41	0	B2_Mm2	2	77	-118
chr1	20313729	20313779	+	143	0	20	B2_Mm2	130	178	-17
chr1	20427686	20427872	-	202	16	16	B2_Mm2	-8	187	2
chr1	20591809	20591991	-	82	11	0	B2_Mm1a	0	193	10
chr1	20614051	20614229	-	102	28	11	B2_Mm2	-13	182	2
chr1	20676484	20676646	-	75	6	25	B2_Mm1a	-32	161	2
chr1	20684664	20684851	+	103	32	16	B2_Mm2	2	191	-4
chr1	20694826	20694993	+	132	0	6	B2_Mm2	1	166	-29
chr1	20729096	20729282	+	81	5	5	B2_Mm2	1	186	-9
chr1	20739090	20739236	-	103	95	14	B2_Mm2	-35	160	2
chr1	20762388	20762571	-	81	0	0	B2_Mm2	-70	125	2
chr1	20773028	20773108	-	30	61	0	B2_Mm1t	-121	72	3
chr1	20779809	20779990	+	138	17	0	B2_Mm2	2	185	-10
chr1	20782879	20783020	+	66	0	0	B2_Mm2	2	122	-73
chr1	20838401	20838584	-	93	49	0	B2_Mm1a	-1	192	1
chr1	20925441	20925619	-	51	96	6	B2_Mm2	0	195	2
chr1	20929099	20929300	-	90	8	0	B2_Mm2	-59	136	2
chr1	20976474	20976651	+	90	6	0	B2_Mm1o	1	178	-15
chr1	20980941	20981111	+	164	29	29	B2_Mm2	1	170	-25
chr1	20982934	20983124	-	91	0	21	B2_Mm2	-7	188	3
chr1	21060865	21061056	-	74	5	5	B2_Mm1o	-2	191	1
chr1	21171091	21171250	-	38	0	0	B2_Mm1a	-32	161	2
chr1	21236191	21236378	-	60	5	21	B2_Mm1a	-8	185	2
chr1	21266875	21267067	-	85	5	16	B2_Mm2	-3	192	3
chr1	21306887	21307046	+	44	6	0	B2_Mm1o	2	161	-32
chr1	21308809	21309003	-	89	5	21	B2_Mm1o	-2	191	1
chr1	21314694	21314881	-	64	27	0	B2_Mm1a	0	193	2
chr1	21329686	21329834	-	83	61	20	B2_Mm2	-8	187	137
chr1	21329686	21329834	-	80	0	0	B2_Mm1o	-92	101	2
chr1	21334726	21334912	-	75	21	0	B2_Mm2	-5	190	1
chr1	21334983	21335175	+	42	0	0	B2_Mm1a	2	193	0
chr1	21341971	21342128	-	70	6	0	B2_Mm1a	-35	158	1
chr1	21347837	21348013	+	142	6	0	B2_Mm1o	2	178	-15
chr1	21348087	21348144	+	127	0	35	B2_Mm2	47	101	-94
chr1	21350481	21350625	-	189	153	69	B2_Mm2	-26	169	28
chr1	21354627	21354772	-	184	131	28	B2_Mm2	-8	187	28
chr1	21364476	21364560	-	169	169	0	B2_Mm2	-71	124	28
chr1	21366488	21366664	+	159	6	0	B2_Mm1o	2	178	-15
chr1	21366738	21366795	+	127	0	35	B2_Mm2	47	101	-94
chr1	21369115	21369259	-	198	122	38	B2_Mm2	-26	169	28
chr1	21373277	21373422	-	171	138	35	B2_Mm2	-8	187	28
chr1	21379230	21379316	-	209	163	0	B2_Mm2	-68	127	28
chr1	21384401	21384546	-	184	131	28	B2_Mm2	-8	187	28
chr1	21394240	21394384	+	141	0	0	B2_Mm2	2	129	-66
chr1	21396809	21397004	-	99	0	20	B2_Mm2	-3	192	2
chr1	21404219	21404376	-	111	124	0	B2_Mm1o	-20	173	2
chr1	21417702	21417893	-	66	21	47	B2_Mm2	-8	187	2
chr1	21419485	21419662	+	74	6	6	B2_Mm1o	2	178	-15
chr1	21421484	21421681	+	189	35	61	B2_Mm2	3	194	-1
chr1	21435403	21435582	+	67	50	0	B2_Mm2	1	188	-7
chr1	21449494	21449653	-	56	0	0	B2_Mm1t	-32	161	2
chr1	21451160	21451283	-	98	24	0	B2_Mm2	-69	126	1
chr1	21476866	21477062	-	68	0	31	B2_Mm2	-4	191	2
chr1	21529812	21530000	-	77	16	32	B2_Mm2	-8	187	3
chr1	21679918	21680102	-	147	22	0	B2_Mm2	-5	190	3
chr1	21844705	21844845	-	192	197	88	B2_Mm2	-43	152	1
chr1	21876284	21876418	-	164	0	45	B2_Mm2	-66	129	2
chr1	21981999	21982160	+	76	168	19	B2_Mm2	2	186	-9
chr1	22008170	22008357	+	124	37	5	B2_Mm2	2	194	-1
chr1	22112991	22113149	+	139	13	0	B2_Mm2	4	163	-32
chr1	22115845	22116036	+	137	26	5	B2_Mm2	1	195	0
chr1	22129591	22129753	-	6	0	0	B2_Mm1a	-22	171	10
chr1	22340193	22340341	+	96	12	0	B2_Mm2	1	84	-111
chr1	22340193	22340341	+	127	42	0	B2_Mm1t	110	183	-10
chr1	22375933	22376126	+	31	0	0	B2_Mm1a	1	193	0
chr1	22409063	22409250	+	59	5	0	B2_Mm1o	3	190	-3
chr1	22498033	22498221	+	96	16	5	B2_Mm2	5	194	-1
chr1	22540615	22540800	-	38	0	0	B2_Mm1t	-7	186	2
chr1	22685657	22685856	-	146	157	12	B2_Mm2	-5	190	1
chr1	22747028	22747199	-	88	23	0	B2_Mm2	-9	186	12
chr1	22767254	22767417	-	61	104	0	B2_Mm2	-14	181	2
chr1	22887545	22887726	+	73	0	22	B2_Mm2	2	178	-17
chr1	22943541	22943608	+	179	119	0	B2_Mm1o	1	75	-118
chr1	22986542	22986726	+	131	49	43	B2_Mm2	3	187	-8
chr1	23007172	23007350	+	110	28	28	B2_Mm1t	2	179	-14
chr1	23007396	23007500	+	87	379	10	B2_Mm2	47	187	-8
chr1	23037435	23037536	+	150	10	10	B2_Mm2	81	181	-14
chr1	23116973	23117154	-	131	6	6	B2_Mm2	-26	169	1
chr1	23117282	23117446	-	110	16	0	B2_Mm2	-66	129	1
chr1	23148772	23148934	-	92	0	0	B2_Mm2	-31	164	2
chr1	23170181	23170319	+	88	0	0	B2_Mm2	15	150	-45
chr1	23194497	23194673	+	159	6	0	B2_Mm1o	2	178	-15
chr1	23194736	23194836	+	22	65	0	B2_Mm2	137	185	-10
chr1	23199253	23199413	+	112	0	0	B2_Mm2	2	161	-34
chr1	23199711	23199895	+	61	5	22	B2_Mm1t	2	182	-11
chr1	23223373	23223562	-	181	0	5	B2_Mm2	-7	188	1
chr1	23224793	23224980	+	124	0	5	B2_Mm2	1	186	-9
chr1	23226086	23226266	+	83	6	0	B2_Mm1a	13	193	0
chr1	23244188	23244339	+	113	7	0	B2_Mm1o	2	153	-40
chr1	23246657	23246849	+	102	26	26	B2_Mm2	3	194	-1
chr1	23250849	23251022	+	96	30	0	B2_Mm1o	1	172	-21
chr1	23251087	23251156	+	146	0	0	B2_Mm2	47	101	-94
chr1	23328792	23328956	+	85	0	0	B2_Mm2	1	164	-31
chr1	23337874	23338066	+	134	42	26	B2_Mm2	1	195	0
chr1	23347001	23347163	-	62	0	12	B2_Mm2	-31	164	5
chr1	23357183	23357343	-	94	44	0	B2_Mm2	-1	194	28
chr1	23416794	23416949	+	114	0	0	B2_Mm2	2	150	-45
chr1	23601492	23601676	+	92	16	0	B2_Mm2	2	188	-7
chr1	23610982	23611171	+	117	32	5	B2_Mm2	1	194	-1
chr1	23630173	23630360	+	113	11	11	B2_Mm2	2	188	-7
chr1	23644792	23644922	+	108	0	0	B2_Mm2	3	132	-63
chr1	23682117	23682309	-	52	10	5	B2_Mm2	0	195	3
chr1	23684108	23684257	+	20	7	7	B2_Mm1o	1	149	-44
chr1	23710374	23710549	+	103	11	0	B2_Mm1o	2	178	-15
chr1	23710596	23710699	+	109	350	39	B2_Mm2	47	181	-14
chr1	23713800	23713982	+	78	71	16	B2_Mm2	4	195	0
chr1	23746363	23746515	+	105	0	0	B2_Mm2	2	153	-42
chr1	23754776	23754966	+	86	16	16	B2_Mm2	1	190	-5
chr1	23757723	23757907	-	117	49	27	B2_Mm2	-6	189	2
chr1	23769345	23769521	-	64	0	28	B2_Mm2	-23	172	2
chr1	23850426	23850617	+	63	5	0	B2_Mm1o	1	192	-1
chr1	23856635	23856831	+	26	0	15	B2_Mm1a	1	193	0
chr1	23895566	23895768	+	78	15	50	B2_Mm2	1	195	0
chr1	23940975	23941094	+	82	0	0	B2_Mm2	2	98	-97
chr1	23941458	23941568	+	102	0	18	B2_Mm1t	86	193	0
chr1	23967170	23967350	+	108	50	22	B2_Mm2	2	186	-9
chr1	23988387	23988574	-	75	5	5	B2_Mm1o	-4	189	3
chr1	23999827	23999982	+	79	0	0	B2_Mm1o	1	101	-92
chr1	23999827	23999982	+	36	55	0	B2_Mm2	137	194	-1
chr1	24001538	24001755	-	64	14	134	B2_Mm2	-3	192	2
chr1	24006693	24006877	-	211	0	0	B2_Mm2	-66	129	2
chr1	24013339	24013529	-	59	11	16	B2_Mm1o	-4	189	1
chr1	24019226	24019422	-	62	5	20	B2_Mm1a	0	193	1
chr1	24022273	24022456	+	44	49	11	B2_Mm1t	3	192	-1
chr1	24059444	24059499	-	164	0	0	B2_Mm2	-94	101	47
chr1	24059544	24059699	-	121	13	39	B2_Mm1o	-15	178	28
chr1	24060123	24060157	-	114	0	0	B2_Mm1t	-158	35	1
chr1	24117298	24117482	+	78	49	22	B2_Mm2	2	190	-5
chr1	24128997	24129172	-	47	12	0	B2_Mm1o	-20	173	1
chr1	24181337	24181519	-	67	0	11	B2_Mm2	-14	181	2
chr1	24187581	24187773	-	31	5	0	B2_Mm1t	0	193	1
chr1	24222774	24222883	+	54	0	0	B2_Mm2	2	93	-102
chr1	24225567	24225733	-	60	169	0	B2_Mm2	-1	194	1
chr1	24256569	24256743	-	127	35	46	B2_Mm2	-22	173	2
chr1	24294018	24294152	-	179	78	78	B2_Mm2	-20	175	73
chr1	24316278	24316469	-	52	0	0	B2_Mm1t	-1	192	2
chr1	24359969	24360088	-	210	34	0	B2_Mm2	-70	125	3
chr1	24465285	24465443	+	63	177	0	B2_Mm2	1	186	-9
chr1	24574567	24574755	+	65	27	11	B2_Mm2	4	194	-1
chr1	24580525	24580701	+	85	17	0	B2_Mm1o	1	179	-14
chr1	24580778	24580812	+	59	0	0	B2_Mm2	64	97	-98
chr1	24625378	24625554	+	85	6	0	B2_Mm1o	2	178	-15
chr1	24625586	24625642	+	185	0	36	B2_Mm2	47	100	-95
chr1	24665567	24665753	-	97	38	5	B2_Mm2	-1	194	3
chr1	24666893	24667090	-	139	0	15	B2_Mm2	0	195	2
chr1	24670101	24670273	-	95	42	0	B2_Mm2	-19	176	2
chr1	24670884	24670992	-	19	333	27	B2_Mm2	-8	187	47
chr1	24671018	24671190	-	76	17	0	B2_Mm1t	-12	181	7
chr1	24675002	24675196	-	105	16	16	B2_Mm2	-1	194	1
chr1	24680903	24681091	+	54	0	11	B2_Mm2	2	187	-8
chr1	24681520	24681709	-	101	16	0	B2_Mm2	-3	192	1
chr1	24687531	24687721	-	42	21	0	B2_Mm2	0	195	2
chr1	24693787	24693945	-	127	95	6	B2_Mm2	-23	172	1
chr1	24713181	24713363	-	55	66	0	B2_Mm2	0	195	2
chr1	24756903	24757101	-	118	0	10	B2_Mm2	-93	102	1
chr1	24757202	24757362	-	56	0	0	B2_Mm1a	-32	161	1
chr1	24764143	24764302	+	91	13	0	B2_Mm1o	4	81	-112
chr1	24767455	24767643	+	43	21	0	B2_Mm1t	2	193	0
chr1	24789389	24789568	+	51	89	22	B2_Mm2	3	193	-2
chr1	24813806	24813981	+	97	17	0	B2_Mm2	3	180	-15
chr1	24830830	24831006	-	109	108	6	B2_Mm2	-1	194	1
chr1	24889273	24889431	+	121	133	6	B2_Mm1t	2	179	-14
chr1	24923103	24923234	+	165	237	0	B2_Mm2	1	162	-33
chr1	25005814	25005986	+	111	6	0	B2_Mm1o	6	178	-15
chr1	25009690	25009876	-	82	43	11	B2_Mm2	-3	192	1
chr1	25054265	25054456	+	58	5	5	B2_Mm1o	1	191	-2
chr1	25224682	25224875	+	70	16	36	B2_Mm1o	1	189	-4
chr1	25388277	25388405	-	297	39	0	B2_Mm2	-62	133	1
chr1	25419064	25419232	-	167	65	0	B2_Mm2	-15	180	2
chr1	25618967	25619111	-	272	69	56	B2_Mm2	-35	160	15
chr1	25643812	25643873	+	88	0	0	B2_Mm2	79	135	-60
chr1	25840897	25841057	-	37	0	0	B2_Mm1t	-32	161	1
chr1	25867776	25867872	-	144	103	0	B2_Mm1o	-20	173	67
chr1	25885155	25885318	+	224	113	70	B2_Mm2	6	125	-70
chr1	25901803	25901882	-	38	0	0	B2_Mm2	-114	81	3
chr1	25941448	25941627	+	112	0	6	B2_Mm2	3	180	-15
chr1	25944013	25944067	-	135	0	37	B2_Mm2	-97	98	47
chr1	25944114	25944290	-	136	28	0	B2_Mm2	-14	181	1
chr1	25975902	25976089	+	43	0	0	B2_Mm1a	2	188	-5
chr1	26079952	26080096	+	132	90	0	B2_Mm2	2	158	-37
chr1	26210677	26210863	-	117	7	6	B2_Mm2	-7	186	2
chr1	26269276	26269446	+	60	0	24	B2_Mm2	3	168	-27
chr1	26280906	26281083	-	103	11	17	B2_Mm2	-19	176	1
chr1	26339603	26339727	-	97	32	0	B2_Mm1o	-64	129	2
chr1	26381196	26381382	-	180	16	16	B2_Mm2	-8	187	2
chr1	26453250	26453414	-	134	18	0	B2_Mm2	-28	167	1
chr1	26624107	26624261	-	110	0	0	B2_Mm2	-41	154	1
chr1	26824279	26824450	+	88	0	6	B2_Mm2	14	183	-12
chr1	26974266	26974437	-	153	94	6	B2_Mm2	-8	187	2
chr1	27080724	27080904	-	117	50	0	B2_Mm1a	-4	189	1
chr1	27125967	27126127	+	152	0	12	B2_Mm2	3	160	-35
chr1	27207036	27207227	-	42	0	0	B2_Mm1a	-2	191	1
chr1	27319074	27319265	-	26	0	0	B2_Mm1a	-1	192	2
chr1	27556501	27556700	+	161	0	30	B2_Mm2	3	195	0
chr1	27631176	27631366	-	195	15	119	B2_Mm2	-71	124	5
chr1	27721985	27722150	-	158	152	0	B2_Mm2	-4	191	2
chr1	27982885	27983068	+	89	0	16	B2_Mm2	15	194	-1
chr1	28099627	28099807	-	84	22	6	B2_Mm1o	-9	184	2
chr1	28235552	28235710	+	147	228	51	B2_Mm1t	1	186	-7
chr1	28341177	28341362	+	60	38	0	B2_Mm1a	1	192	-1
chr1	28375996	28376189	+	36	0	0	B2_Mm1a	1	193	0
chr1	28448949	28449139	+	37	0	11	B2_Mm1a	2	189	-4
chr1	28605589	28605778	+	111	11	0	B2_Mm1o	3	193	0
chr1	28691159	28691345	+	70	5	0	B2_Mm1t	2	188	-5
chr1	28715281	28715458	-	68	6	0	B2_Mm1o	-15	178	1
chr1	29020482	29020644	+	119	12	12	B2_Mm2	2	163	-32
chr1	29085111	29085280	-	101	0	6	B2_Mm2	-27	168	1
chr1	29165562	29165755	-	62	16	5	B2_Mm2	0	195	1
chr1	29250660	29250860	-	173	55	135	B2_Mm2	-10	185	2
chr1	29272154	29272279	-	88	16	0	B2_Mm1o	-58	135	9
chr1	29302093	29302270	-	110	23	28	B2_Mm2	-19	176	1
chr1	29331303	29331484	+	133	55	0	B2_Mm2	1	191	-4
chr1	29350495	29350668	-	224	144	17	B2_Mm2	0	195	1
chr1	29455983	29456167	+	104	5	5	B2_Mm1o	1	184	-9
chr1	29507634	29507808	-	182	115	23	B2_Mm2	-5	190	1
chr1	29566241	29566398	+	95	0	14	B2_Mm2	2	138	-57
chr1	29902983	29903176	+	47	0	0	B2_Mm1a	1	193	0
chr1	29970550	29970728	-	86	0	17	B2_Mm2	-9	186	12
chr1	30340391	30340534	-	108	0	0	B2_Mm2	-39	156	37
chr1	30364843	30365041	+	93	5	20	B2_Mm2	1	195	0
chr1	30432528	30432715	+	143	48	27	B2_Mm2	3	193	-2
chr1	30439973	30440132	+	38	0	0	B2_Mm1a	2	160	-33
chr1	30584223	30584416	-	42	0	0	B2_Mm1t	0	193	1
chr1	30586397	30586578	+	55	39	0	B2_Mm1o	2	189	-4
chr1	30709044	30709244	+	100	5	50	B2_Mm1o	2	192	-1
chr1	30713299	30713475	+	125	6	0	B2_Mm1o	2	178	-15
chr1	30748896	30749084	+	81	37	11	B2_Mm2	2	194	-1
chr1	30774838	30775035	+	87	0	10	B2_Mm2	1	195	0
chr1	30788741	30788881	-	70	0	0	B2_Mm1o	-92	101	2
chr1	30817875	30818032	-	83	8	8	B2_Mm1o	-60	133	1
chr1	30821544	30821723	+	73	22	0	B2_Mm2	3	185	-10
chr1	30841300	30841490	+	47	21	0	B2_Mm2	2	195	0
chr1	30866825	30867009	+	71	16	0	B2_Mm1o	1	187	-6
chr1	30877169	30877357	+	92	5	16	B2_Mm1a	1	186	-7
chr1	30879147	30879329	-	66	50	0	B2_Mm2	-4	191	1
chr1	30882252	30882425	-	144	52	0	B2_Mm2	-12	183	2
chr1	30883849	30884017	+	125	18	0	B2_Mm2	2	172	-23
chr1	30890641	30890841	+	72	0	25	B2_Mm2	1	195	0
chr1	30916213	30916403	+	100	5	0	B2_Mm1a	2	192	-1
chr1	30918492	30918678	-	104	27	21	B2_Mm2	-8	187	1
chr1	30926537	30926726	-	90	16	0	B2_Mm1t	-1	192	1
chr1	30963211	30963260	-	61	20	0	B2_Mm1t	-1	192	143
chr1	30963402	30963565	-	132	7	0	B2_Mm1t	-39	154	2
chr1	30982068	30982253	-	124	16	0	B2_Mm1t	-3	190	3
chr1	30992283	30992466	+	126	6	0	B2_Mm1a	2	185	-8
chr1	30994487	30994679	-	26	0	0	B2_Mm1a	0	193	2
chr1	31002997	31003183	-	124	16	0	B2_Mm1t	-2	191	3
chr1	31022944	31023122	-	96	17	0	B2_Mm2	-14	181	1
chr1	31037646	31037827	+	94	61	0	B2_Mm2	1	192	-3
chr1	31060061	31060262	+	88	5	35	B2_Mm2	1	195	0
chr1	31152155	31152327	-	213	29	17	B2_Mm2	-17	178	5
chr1	31161364	31161539	-	74	97	0	B2_Mm2	-1	194	3
chr1	31261215	31261407	-	11	21	16	B2_Mm1a	0	193	1
chr1	31261748	31261938	+	84	5	0	B2_Mm1o	1	191	-2
chr1	31282578	31282752	+	161	17	0	B2_Mm1t	3	179	-14
chr1	31617059	31617244	+	49	54	0	B2_Mm2	1	195	0
chr1	31826184	31826361	+	73	17	0	B2_Mm2	2	181	-14
chr1	31859258	31859427	+	95	77	6	B2_Mm2	1	181	-14
chr1	31883354	31883537	+	154	60	44	B2_Mm2	2	187	-8
chr1	32125529	32125711	+	162	77	50	B2_Mm2	1	187	-8
chr1	32204992	32205192	+	115	0	0	B2_Mm2	3	124	-71
chr1	32269344	32269498	+	104	201	0	B2_Mm2	2	186	-9
chr1	32271941	32272133	-	108	5	31	B2_Mm2	-8	187	1
chr1	32433640	32433799	-	131	0	0	B2_Mm2	-32	163	4
chr1	32442956	32443103	-	136	0	0	B2_Mm2	-45	150	4
chr1	32621570	32621761	-	105	5	0	B2_Mm1a	-1	192	1
chr1	32624818	32625009	+	85	5	11	B2_Mm1o	1	190	-3
chr1	32768662	32768849	-	209	59	53	B2_Mm2	-7	188	1
chr1	32771440	32771623	-	128	44	16	B2_Mm2	-7	188	1
chr1	32886825	32886990	+	92	6	6	B2_Mm2	1	165	-30
chr1	32917202	32917326	+	211	165	21	B2_Mm2	4	114	-81
chr1	32923899	32924087	-	37	0	0	B2_Mm1a	-5	188	1
chr1	32937183	32937370	+	102	21	0	B2_Mm2	2	192	-3
chr1	32990755	32990945	+	74	5	0	B2_Mm1a	2	192	-1
chr1	33059120	33059307	+	70	21	11	B2_Mm2	1	189	-6
chr1	33081882	33082050	+	125	65	0	B2_Mm2	2	180	-15
chr1	33194987	33195175	+	43	27	0	B2_Mm1t	1	193	0
chr1	33333750	33333941	-	26	5	5	B2_Mm1a	-1	192	2
chr1	33365591	33365763	+	64	41	0	B2_Mm1a	1	179	-14
chr1	33452218	33452406	-	156	21	11	B2_Mm2	-5	190	1
chr1	33511760	33511956	+	109	10	15	B2_Mm2	1	195	0
chr1	33513545	33513724	+	112	39	0	B2_Mm2	5	190	-5
chr1	33597170	33597326	-	143	51	13	B2_Mm2	-26	169	8
chr1	33610941	33611097	+	72	13	7	B2_Mm2	27	181	-14
chr1	33620065	33620255	-	75	11	11	B2_Mm1t	-2	191	2
chr1	33646281	33646435	+	78	7	0	B2_Mm2	2	156	-39
chr1	33659166	33659355	+	53	11	5	B2_Mm1o	2	191	-2
chr1	33660557	33660740	+	89	60	16	B2_Mm1a	3	193	0
chr1	33661398	33661589	+	47	0	0	B2_Mm1a	1	191	-2
chr1	33662410	33662575	-	85	152	0	B2_Mm2	-4	191	2
chr1	33705684	33705868	+	87	16	0	B2_Mm2	3	189	-6
chr1	33717939	33718130	+	31	5	0	B2_Mm1a	2	193	0
chr1	33718547	33718721	-	81	40	0	B2_Mm2	-14	181	1
chr1	33722773	33722968	+	31	0	10	B2_Mm1a	1	193	0
chr1	33723128	33723320	+	48	16	26	B2_Mm2	2	191	-4
chr1	33733532	33733711	-	96	78	11	B2_Mm1o	-1	192	2
chr1	33737949	33738140	-	60	26	36	B2_Mm1o	0	193	4
chr1	33743297	33743457	+	59	13	0	B2_Mm2	2	156	-39
chr1	33747497	33747666	+	70	6	0	B2_Mm1o	1	157	-36
chr1	33750157	33750345	-	82	16	21	B2_Mm2	-4	191	5
chr1	33753148	33753346	-	119	10	25	B2_Mm2	0	195	1
chr1	33760630	33760824	+	94	16	10	B2_Mm2	1	195	0
chr1	33764807	33764993	+	87	21	5	B2_Mm1o	2	190	-3
chr1	33778187	33778318	-	84	23	0	B2_Mm2	-14	181	48
chr1	33782484	33782682	-	48	0	45	B2_Mm1t	-3	190	2
chr1	33784307	33784500	+	47	0	5	B2_Mm2	2	193	-2
chr1	33794803	33794998	+	99	15	20	B2_Mm2	1	194	-1
chr1	33810101	33810270	+	65	142	0	B2_Mm1t	1	193	0
chr1	33834563	33834760	-	72	0	10	B2_Mm2	0	195	1
chr1	33834900	33835060	+	101	57	0	B2_Mm2	2	169	-26
chr1	33842077	33842254	+	68	11	0	B2_Mm1t	1	179	-14
chr1	33842313	33842370	+	146	0	35	B2_Mm2	47	101	-94
chr1	33849467	33849670	+	104	0	49	B2_Mm2	3	195	0
chr1	33850703	33850904	+	103	5	35	B2_Mm2	1	195	0
chr1	33856446	33856613	-	72	0	0	B2_Mm2	-26	169	3
chr1	33869974	33870158	-	92	38	0	B2_Mm2	-3	192	2
chr1	33872536	33872726	+	21	0	0	B2_Mm1a	1	190	-3
chr1	33873805	33873945	+	137	50	7	B2_Mm2	34	179	-16
chr1	33874675	33874825	-	60	20	0	B2_Mm1t	-40	153	1
chr1	33881084	33881271	-	80	16	0	B2_Mm2	-5	190	1
chr1	33883803	33883967	+	105	55	6	B2_Mm2	1	171	-24
chr1	33883967	33884158	-	58	16	5	B2_Mm2	-1	194	2
chr1	33885317	33885507	-	42	11	0	B2_Mm1a	0	193	2
chr1	33932629	33932813	+	77	5	11	B2_Mm2	2	184	-11
chr1	33934101	33934291	-	89	11	0	B2_Mm1t	0	193	2
chr1	33970918	33971108	-	54	5	26	B2_Mm2	-8	187	2
chr1	33997830	33998016	+	91	5	0	B2_Mm1o	1	187	-6
chr1	34002689	34002881	-	31	0	0	B2_Mm1t	0	193	2
chr1	34021060	34021209	-	88	47	13	B2_Mm2	-41	154	1
chr1	34027294	34027428	-	104	104	0	B2_Mm2	-47	148	1
chr1	34029731	34029925	-	21	5	10	B2_Mm1a	0	193	1
chr1	34039466	34039661	-	143	31	31	B2_Mm2	0	195	1
chr1	34049785	34049884	+	154	111	81	B2_Mm2	93	194	-1
chr1	34050495	34050685	-	50	42	47	B2_Mm2	-6	189	1
chr1	34057663	34057814	+	57	241	0	B2_Mm2	2	189	-6
chr1	34064586	34064782	-	67	10	15	B2_Mm2	0	195	1
chr1	34090460	34090649	-	48	21	0	B2_Mm1a	0	193	1
chr1	34092243	34092430	+	91	11	5	B2_Mm2	1	188	-7
chr1	34095581	34095794	-	83	0	99	B2_Mm2	-1	194	3
chr1	34096216	34096327	-	54	0	0	B2_Mm2	-83	112	2
chr1	34096395	34096584	+	75	11	5	B2_Mm1o	1	190	-3
chr1	34100938	34101013	-	40	0	0	B2_Mm2	-120	75	1
chr1	34129265	34129454	+	53	11	0	B2_Mm1t	1	191	-2
chr1	34147365	34147525	+	62	0	0	B2_Mm2	3	162	-33
chr1	34168620	34168809	-	42	0	5	B2_Mm2	-6	189	2
chr1	34173373	34173519	-	84	95	27	B2_Mm2	-37	158	2
chr1	34175040	34175196	-	83	13	0	B2_Mm1o	-35	158	1
chr1	34206062	34206237	-	46	103	0	B2_Mm1o	0	193	1
chr1	34213406	34213539	+	90	60	0	B2_Mm2	47	187	-8
chr1	34225274	34225453	+	129	6	6	B2_Mm2	1	179	-16
chr1	34232647	34232824	-	74	6	6	B2_Mm2	-7	188	12
chr1	34246981	34247142	+	75	0	0	B2_Mm2	1	161	-34
chr1	34272856	34273063	-	62	0	68	B2_Mm2	-2	193	1
chr1	34285439	34285601	-	87	0	6	B2_Mm2	-33	162	2
chr1	34314083	34314274	+	52	0	0	B2_Mm1a	1	191	-2
chr1	34322384	34322544	-	37	0	0	B2_Mm1a	-32	161	1
chr1	34354086	34354247	+	68	0	0	B2_Mm2	1	161	-34
chr1	34359445	34359624	-	39	0	6	B2_Mm1a	-13	180	2
chr1	34361228	34361405	+	96	6	0	B2_Mm1o	1	178	-15
chr1	34361490	34361592	+	110	353	29	B2_Mm2	47	181	-14
chr1	34369188	34369365	+	62	23	0	B2_Mm2	1	181	-14
chr1	34386274	34386460	-	91	11	0	B2_Mm2	-7	188	1
chr1	34413044	34413161	-	94	376	0	B2_Mm2	-34	161	1
chr1	34414617	34414809	+	58	16	10	B2_Mm2	1	193	-2
chr1	34435767	34435899	+	53	167	0	B2_Mm1a	2	155	-38
chr1	34442101	34442292	-	217	31	11	B2_Mm2	0	195	1
chr1	34449778	34449955	-	99	102	28	B2_Mm2	-5	190	1
chr1	34468981	34469176	+	31	0	10	B2_Mm1a	1	193	0
chr1	34469436	34469621	+	71	11	5	B2_Mm1o	1	186	-7
chr1	34470499	34470562	-	63	63	0	B2_Mm1a	0	193	127
chr1	34470632	34470780	-	54	47	0	B2_Mm1o	-38	155	1
chr1	34474719	34474875	+	32	19	0	B2_Mm1o	3	161	-32
chr1	34481694	34481812	-	93	0	0	B2_Mm2	-77	118	1
chr1	34482783	34482952	-	77	6	0	B2_Mm1a	-22	171	2
chr1	34487490	34487674	+	157	22	27	B2_Mm2	1	183	-12
chr1	34495719	34495894	-	179	11	11	B2_Mm2	-14	181	7
chr1	34504377	34504487	-	71	54	0	B2_Mm2	0	195	137
chr1	34504576	34504656	-	88	0	0	B2_Mm1o	-111	82	3
chr1	34504702	34504892	-	84	5	0	B2_Mm1o	0	193	2
chr1	34518379	34518555	-	178	45	40	B2_Mm2	-18	177	1
chr1	34520879	34521059	+	44	39	0	B2_Mm2	1	187	-8
chr1	34527172	34527360	+	58	37	0	B2_Mm2	1	195	0
chr1	34528061	34528172	-	103	0	0	B2_Mm2	-91	104	47
chr1	34528199	34528369	-	88	47	0	B2_Mm1o	-15	178	1
chr1	34529020	34529210	+	53	0	0	B2_Mm1a	3	192	-1
chr1	34531885	34532039	-	52	7	7	B2_Mm2	-1	194	41
chr1	34534257	34534422	+	178	152	79	B2_Mm2	1	177	-18
chr1	34546878	34547057	-	73	11	0	B2_Mm2	-14	181	1
chr1	34561987	34562157	-	114	65	24	B2_Mm2	-14	181	5
chr1	34563992	34564187	-	58	20	36	B2_Mm1o	0	193	1
chr1	34568588	34568708	-	113	300	58	B2_Mm2	0	195	47
chr1	34568744	34568917	-	104	12	0	B2_Mm1o	-15	178	4
chr1	34574109	34574308	+	129	0	25	B2_Mm2	2	195	0
chr1	34574712	34574879	-	78	162	0	B2_Mm2	0	195	2
chr1	34586072	34586272	-	84	15	50	B2_Mm2	-2	193	1
chr1	34596543	34596637	+	247	11	11	B2_Mm2	1	94	-101
chr1	34626725	34626904	+	89	39	0	B2_Mm1a	4	189	-4
chr1	34641579	34641772	+	90	10	21	B2_Mm1o	2	192	-1
chr1	34782238	34782420	-	132	39	0	B2_Mm2	-6	189	1
chr1	34795123	34795311	-	75	37	0	B2_Mm2	0	195	1
chr1	34796526	34796703	+	90	6	0	B2_Mm1o	1	178	-15
chr1	34796726	34796782	+	18	0	0	B2_Mm2	47	102	-93
chr1	34808078	34808260	-	67	39	11	B2_Mm1o	-6	187	1
chr1	34870580	34870760	-	72	61	0	B2_Mm2	-3	192	2
chr1	34904034	34904212	-	80	6	11	B2_Mm1o	-15	178	2
chr1	34941329	34941520	-	122	0	11	B2_Mm2	-6	189	1
chr1	34946249	34946435	+	59	0	0	B2_Mm1t	1	186	-7
chr1	34972734	34972915	-	85	55	22	B2_Mm2	-8	187	1
chr1	35016329	35016521	-	112	0	26	B2_Mm2	-7	188	2
chr1	35074137	35074296	+	38	6	0	B2_Mm1a	1	160	-33
chr1	35129822	35130011	-	54	0	21	B2_Mm2	-9	186	2
chr1	35182097	35182270	-	64	6	6	B2_Mm1o	-20	173	2
chr1	35194712	35194903	+	73	11	0	B2_Mm1o	1	193	0
chr1	35200214	35200334	-	134	300	67	B2_Mm2	-1	194	47
chr1	35200366	35200527	-	87	12	0	B2_Mm1t	-14	179	17
chr1	35211654	35211834	+	109	106	28	B2_Mm2	2	195	0
chr1	35285186	35285371	+	167	32	27	B2_Mm2	2	187	-8
chr1	35313354	35313541	-	43	16	5	B2_Mm2	-5	190	2
chr1	35324714	35324764	+	160	100	0	B2_Mm2	3	57	-138
chr1	35373437	35373575	+	118	0	80	B2_Mm2	3	129	-66
chr1	35666667	35666828	-	81	6	0	B2_Mm1o	-23	170	10
chr1	35678071	35678255	+	98	33	5	B2_Mm2	1	189	-6
chr1	35703983	35704171	+	21	16	0	B2_Mm1a	2	192	-1
chr1	35731904	35732082	-	73	73	6	B2_Mm1o	-3	190	1
chr1	35760212	35760407	+	90	62	87	B2_Mm2	2	191	-4
chr1	35854285	35854470	+	87	16	0	B2_Mm2	2	189	-6
chr1	35915058	35915248	+	97	0	21	B2_Mm2	3	188	-7
chr1	35916208	35916414	+	90	5	136	B2_Mm1a	1	179	-14
chr1	35950233	35950413	+	79	0	11	B2_Mm2	2	179	-16
chr1	35954952	35955144	+	47	16	5	B2_Mm2	2	195	0
chr1	35961265	35961446	+	22	61	0	B2_Mm1a	2	193	0
chr1	35961646	35961838	+	246	57	109	B2_Mm1t	11	192	-1
chr1	35966041	35966227	+	32	32	0	B2_Mm1a	2	193	0
chr1	35975221	35975400	+	101	6	6	B2_Mm1t	1	179	-14
chr1	35975450	35975517	+	109	0	35	B2_Mm2	47	101	-94
chr1	35980508	35980701	+	21	0	0	B2_Mm1a	1	193	0
chr1	35980720	35980908	+	64	5	0	B2_Mm1o	2	190	-3
chr1	35983178	35983348	+	73	6	0	B2_Mm1o	1	165	-28
chr1	35988779	35988974	-	27	31	46	B2_Mm1t	0	193	2
chr1	35991322	35991506	-	66	0	16	B2_Mm2	-13	182	1
chr1	36008071	36008254	-	66	11	0	B2_Mm1o	-7	186	2
chr1	36040330	36040414	+	71	48	0	B2_Mm1o	1	88	-105
chr1	36040942	36041042	+	110	50	0	B2_Mm1a	86	190	-3
chr1	36044391	36044579	+	118	32	0	B2_Mm1o	2	193	0
chr1	36051683	36051880	+	36	0	20	B2_Mm1t	1	193	0
chr1	36102125	36102271	-	92	0	7	B2_Mm2	-5	190	49
chr1	36106933	36107114	+	88	61	0	B2_Mm2	1	192	-3
chr1	36107118	36107284	+	38	0	36	B2_Mm1t	1	160	-33
chr1	36138774	36138963	+	96	16	5	B2_Mm2	1	191	-4
chr1	36150419	36150605	+	75	48	0	B2_Mm2	1	195	0
chr1	36163765	36163960	+	67	0	5	B2_Mm2	1	194	-1
chr1	36185133	36185330	+	82	0	5	B2_Mm2	1	194	-1
chr1	36189245	36189397	-	70	35	17	B2_Mm2	-7	188	130
chr1	36189245	36189397	-	60	0	0	B2_Mm1o	-92	101	2
chr1	36193887	36194080	-	63	16	16	B2_Mm2	-2	193	1
chr1	36196675	36196851	+	91	17	0	B2_Mm1o	1	178	-15
chr1	36196898	36197009	+	84	324	18	B2_Mm2	47	191	-4
chr1	36205260	36205415	+	103	142	0	B2_Mm1o	2	178	-15
chr1	36205462	36205571	+	91	340	66	B2_Mm1t	51	185	-8
chr1	36206887	36207045	+	44	0	0	B2_Mm1a	3	160	-33
chr1	36213179	36213365	-	70	38	0	B2_Mm2	-1	194	2
chr1	36216936	36217126	+	42	0	5	B2_Mm1a	1	189	-4
chr1	36222186	36222375	+	85	5	0	B2_Mm1a	1	190	-3
chr1	36229025	36229208	+	109	11	0	B2_Mm1t	2	186	-7
chr1	36236668	36236857	+	42	16	0	B2_Mm2	3	194	-1
chr1	36238183	36238335	+	95	0	31	B2_Mm2	2	127	-68
chr1	36248356	36248540	+	131	22	49	B2_Mm2	1	179	-16
chr1	36249390	36249543	+	61	15	0	B2_Mm2	1	133	-62
chr1	36256381	36256559	-	183	51	17	B2_Mm2	-10	185	2
chr1	36258472	36258654	-	66	11	0	B2_Mm1o	-9	184	1
chr1	36259836	36260028	-	31	0	0	B2_Mm1a	0	193	2
chr1	36263391	36263597	-	119	5	46	B2_Mm1o	-6	187	2
chr1	36274052	36274239	+	43	27	0	B2_Mm1a	1	192	-1
chr1	36278017	36278207	-	66	11	0	B2_Mm1a	-7	186	2
chr1	36278212	36278379	-	108	12	0	B2_Mm1t	-6	187	20
chr1	36280360	36280553	+	92	31	42	B2_Mm2	2	192	-3
chr1	36282727	36282872	+	87	65	0	B2_Mm1t	5	151	-42
chr1	36282942	36283009	+	127	0	35	B2_Mm2	47	101	-94
chr1	36288264	36288431	+	96	0	0	B2_Mm2	2	158	-37
chr1	36290661	36290863	-	71	22	51	B2_Mm2	-8	187	15
chr1	36292743	36292917	-	57	0	6	B2_Mm2	-21	174	1
chr1	36295032	36295223	-	53	5	5	B2_Mm1o	-2	191	1
chr1	36305616	36305807	+	52	5	0	B2_Mm1a	2	193	0
chr1	36310721	36310912	-	74	21	5	B2_Mm2	0	195	2
chr1	36312591	36312781	+	42	11	5	B2_Mm2	1	191	-4
chr1	36334577	36334644	-	185	0	36	B2_Mm2	-95	100	47
chr1	36334691	36334786	-	100	0	0	B2_Mm1o	-90	103	14
chr1	36338934	36339092	+	89	101	0	B2_Mm2	3	176	-19
chr1	36350024	36350204	+	94	33	0	B2_Mm1t	1	186	-7
chr1	36359282	36359477	+	84	10	20	B2_Mm2	2	194	-1
chr1	36371686	36371875	+	76	16	0	B2_Mm2	9	195	0
chr1	36377987	36378163	+	42	74	62	B2_Mm2	2	179	-16
chr1	36389946	36390142	-	31	0	5	B2_Mm2	0	195	1
chr1	36396667	36396867	-	56	0	25	B2_Mm2	0	195	1
chr1	36439890	36440074	+	76	43	0	B2_Mm2	3	194	-1
chr1	36440282	36440439	+	57	13	0	B2_Mm1o	2	160	-33
chr1	36448652	36448844	+	75	0	26	B2_Mm2	2	188	-7
chr1	36450027	36450206	+	73	17	6	B2_Mm2	1	181	-14
chr1	36458592	36458696	-	107	279	10	B2_Mm2	-17	178	47
chr1	36458746	36458925	-	107	11	11	B2_Mm1t	-14	179	1
chr1	36488048	36488224	-	150	34	51	B2_Mm2	-19	176	4
chr1	36489322	36489509	-	65	37	5	B2_Mm2	-2	193	1
chr1	36502601	36502753	-	78	59	0	B2_Mm2	-19	176	15
chr1	36502756	36502937	-	202	77	44	B2_Mm2	-7	188	2
chr1	36503342	36503459	+	130	300	0	B2_Mm2	1	130	-65
chr1	36505027	36505211	-	231	60	130	B2_Mm1t	-9	184	14
chr1	36529375	36529550	-	94	12	6	B2_Mm1o	-20	173	2
chr1	36533535	36533648	+	257	97	0	B2_Mm2	1	124	-71
chr1	36541102	36541296	+	36	0	10	B2_Mm1a	2	193	0
chr1	36544473	36544673	+	63	10	40	B2_Mm1o	1	193	0
chr1	36598852	36599024	+	53	0	12	B2_Mm2	3	172	-23
chr1	36624372	36624560	+	37	21	0	B2_Mm1a	2	193	0
chr1	36642856	36643031	-	34	97	0	B2_Mm1a	0	193	2
chr1	36662678	36662870	-	73	5	0	B2_Mm1a	0	193	1
chr1	36666421	36666601	+	45	78	6	B2_Mm2	2	194	-1
chr1	36668228	36668404	+	23	51	0	B2_Mm1a	2	186	-7
chr1	36670041	36670224	+	77	16	0	B2_Mm2	1	186	-9
chr1	36672136	36672295	-	57	6	0	B2_Mm1o	-33	160	1
chr1	36678138	36678337	-	89	15	30	B2_Mm2	0	195	1
chr1	36684742	36684881	-	123	0	7	B2_Mm2	-57	138	1
chr1	36685577	36685688	-	94	324	27	B2_Mm2	-5	190	47
chr1	36685911	36686082	-	88	6	0	B2_Mm1o	-20	173	2
chr1	36686200	36686389	-	95	18	6	B2_Mm2	-22	173	2
chr1	36723039	36723191	+	79	0	0	B2_Mm2	1	152	-43
chr1	36736031	36736193	+	31	0	12	B2_Mm1a	1	160	-33
chr1	36739554	36739736	+	66	33	0	B2_Mm2	2	189	-6
chr1	36755295	36755484	+	90	69	58	B2_Mm2	1	191	-4
chr1	36755490	36755644	+	130	0	0	B2_Mm2	1	154	-41
chr1	36775408	36775602	-	176	5	5	B2_Mm2	0	195	2
chr1	36784468	36784645	-	62	45	6	B2_Mm2	-10	185	2
chr1	36787091	36787245	-	56	20	0	B2_Mm2	-9	184	2
chr1	36791283	36791466	+	44	0	0	B2_Mm1a	11	193	0
chr1	36805571	36805753	+	60	66	0	B2_Mm2	2	195	0
chr1	36809386	36809560	+	92	11	0	B2_Mm1o	3	178	-15
chr1	36809627	36809693	+	167	0	36	B2_Mm2	48	101	-94
chr1	36819641	36819828	+	32	0	0	B2_Mm1a	2	188	-5
chr1	36822039	36822226	-	65	5	16	B2_Mm1o	-7	186	2
chr1	36830400	36830559	+	31	0	0	B2_Mm1a	2	160	-33
chr1	36832212	36832336	+	62	9	26	B2_Mm2	2	115	-80
chr1	36833887	36834084	+	99	5	25	B2_Mm2	1	193	-2
chr1	36853163	36853355	+	36	0	0	B2_Mm1a	2	193	0
chr1	36898697	36898879	+	110	28	0	B2_Mm2	1	187	-8
chr1	36905879	36906072	+	53	10	26	B2_Mm1o	1	190	-3
chr1	36910927	36911101	-	178	11	0	B2_Mm2	-18	177	2
chr1	36931723	36931904	+	65	6	6	B2_Mm1o	2	171	-22
chr1	36933141	36933323	+	93	50	0	B2_Mm2	2	192	-3
chr1	36959268	36959457	-	106	37	5	B2_Mm2	0	195	1
chr1	36961366	36961487	+	220	0	25	B2_Mm2	2	119	-76
chr1	36973209	36973352	+	80	56	42	B2_Mm2	1	145	-50
chr1	36997833	36998020	-	91	11	5	B2_Mm1o	-1	192	5
chr1	37003134	37003321	-	64	16	0	B2_Mm2	-4	191	2
chr1	37003783	37003863	+	50	0	0	B2_Mm1o	3	82	-111
chr1	37009393	37009593	+	89	10	45	B2_Mm2	2	194	-1
chr1	37026715	37026903	-	75	21	5	B2_Mm2	-3	192	2
chr1	37027977	37028101	-	137	32	0	B2_Mm2	-66	129	2
chr1	37034165	37034341	-	94	102	28	B2_Mm1o	-3	190	2
chr1	37034599	37034793	-	36	10	5	B2_Mm2	0	195	1
chr1	37039443	37039634	-	47	16	0	B2_Mm2	0	195	2
chr1	37040718	37040903	-	98	32	5	B2_Mm2	-5	190	1
chr1	37048386	37048578	-	78	16	0	B2_Mm2	0	195	1
chr1	37055514	37055699	-	92	43	0	B2_Mm2	-2	193	1
chr1	37098608	37098768	-	31	0	0	B2_Mm2	-34	161	2
chr1	37111024	37111209	-	113	32	0	B2_Mm1t	-2	191	1
chr1	37118911	37119085	-	80	23	0	B2_Mm1o	-13	180	2
chr1	37135169	37135354	-	144	49	60	B2_Mm2	-4	191	9
chr1	37146640	37146835	-	98	0	5	B2_Mm2	-1	194	1
chr1	37148452	37148633	+	105	39	0	B2_Mm2	1	188	-7
chr1	37149251	37149285	+	118	0	0	B2_Mm1o	1	34	-159
chr1	37149601	37149760	+	51	44	6	B2_Mm2	30	194	-1
chr1	37211464	37211657	-	58	16	16	B2_Mm1a	0	193	1
chr1	37211838	37212030	+	186	16	47	B2_Mm2	1	186	-9
chr1	37228417	37228595	+	45	17	0	B2_Mm2	1	181	-14
chr1	37236359	37236558	+	68	5	40	B2_Mm1a	2	193	0
chr1	37247576	37247770	+	88	0	5	B2_Mm2	2	194	-1
chr1	37249286	37249463	-	45	17	0	B2_Mm2	-15	180	1
chr1	37263187	37263370	+	130	29	23	B2_Mm2	1	174	-21
chr1	37370443	37370636	-	205	26	16	B2_Mm2	0	195	1
chr1	37413927	37414102	-	86	69	0	B2_Mm2	-8	187	1
chr1	37450070	37450226	-	64	0	0	B2_Mm2	-38	157	2
chr1	37460149	37460333	+	60	11	0	B2_Mm1o	1	186	-7
chr1	37460773	37460922	+	61	0	13	B2_Mm2	1	147	-48
chr1	37465659	37465825	-	80	169	18	B2_Mm1o	-1	192	2
chr1	37469921	37470071	+	117	0	30	B2_Mm2	2	129	-66
chr1	37472963	37473156	-	79	0	26	B2_Mm2	-6	189	1
chr1	37482287	37482481	+	26	5	10	B2_Mm1t	1	193	0
chr1	37484508	37484701	-	27	0	26	B2_Mm1a	-5	188	1
chr1	37493574	37493763	+	95	16	0	B2_Mm2	1	192	-3
chr1	37505726	37505907	-	83	33	0	B2_Mm2	-1	194	8
chr1	37538769	37538960	+	95	11	11	B2_Mm2	1	191	-4
chr1	37553437	37553637	+	63	5	45	B2_Mm1a	2	193	0
chr1	37553651	37553836	+	43	5	0	B2_Mm1o	2	187	-6
chr1	37593161	37593352	+	95	11	5	B2_Mm2	1	192	-3
chr1	37634763	37634898	+	81	11	0	B2_Mm2	38	125	-70
chr1	37637186	37637366	-	39	28	0	B2_Mm2	-8	187	3
chr1	37642100	37642249	-	98	8	0	B2_Mm2	-70	125	2
chr1	37654629	37654821	+	108	36	83	B2_Mm2	3	185	-10
chr1	37656931	37656967	+	28	0	0	B2_Mm1o	2	37	-156
chr1	37672679	37672858	+	78	62	0	B2_Mm2	2	191	-4
chr1	37729121	37729300	-	79	89	6	B2_Mm2	-1	194	1
chr1	37792166	37792340	-	86	40	0	B2_Mm2	-14	181	1
chr1	37800733	37800912	+	91	89	17	B2_Mm2	1	192	-3
chr1	37844674	37844863	-	167	58	79	B2_Mm2	-10	185	1
chr1	37854546	37854729	+	87	66	0	B2_Mm2	1	195	0
chr1	37878464	37878659	-	73	5	15	B2_Mm2	-2	193	1
chr1	37896708	37896886	+	80	11	11	B2_Mm1t	2	179	-14
chr1	37896933	37897064	+	139	153	15	B2_Mm2	47	195	0
chr1	37901046	37901234	-	96	5	0	B2_Mm1o	-3	190	2
chr1	37901234	37901424	-	53	5	11	B2_Mm1o	-2	191	3
chr1	37901610	37901801	+	74	26	5	B2_Mm2	1	195	0
chr1	37904724	37904915	+	99	5	0	B2_Mm1o	1	192	-1
chr1	37934946	37935135	+	60	5	26	B2_Mm1o	1	185	-8
chr1	37961813	37962003	+	89	16	0	B2_Mm2	1	193	-2
chr1	37962145	37962320	+	115	97	6	B2_Mm2	2	192	-3
chr1	37967649	37967833	+	38	22	0	B2_Mm1o	1	188	-5
chr1	37968257	37968414	+	89	6	0	B2_Mm1o	1	158	-35
chr1	37973599	37973789	-	104	0	37	B2_Mm2	-11	184	2
chr1	37975810	37976004	+	169	0	26	B2_Mm2	2	190	-5
chr1	37984608	37984774	+	121	36	6	B2_Mm2	1	171	-24
chr1	37986621	37986732	-	180	180	99	B2_Mm2	-75	120	1
chr1	37989905	37990096	+	78	16	0	B2_Mm2	2	195	0
chr1	38013996	38014186	-	86	16	16	B2_Mm1a	0	193	4
chr1	38016738	38016940	+	37	25	69	B2_Mm1a	1	193	0
chr1	38020052	38020232	-	78	78	0	B2_Mm2	0	195	2
chr1	38022807	38023000	-	70	10	31	B2_Mm2	-6	189	1
chr1	38063508	38063684	+	62	28	0	B2_Mm1o	2	182	-11
chr1	38065203	38065386	+	71	16	0	B2_Mm1a	1	186	-7
chr1	38072203	38072394	-	21	5	0	B2_Mm1t	0	193	2
chr1	38073386	38073550	+	116	0	0	B2_Mm2	1	164	-31
chr1	38078743	38078948	+	63	10	68	B2_Mm2	1	193	-2
chr1	38084237	38084432	-	63	15	26	B2_Mm2	0	195	3
chr1	38119914	38120107	+	48	5	21	B2_Mm1o	2	191	-2
chr1	38150392	38150583	+	94	16	0	B2_Mm2	1	194	-1
chr1	38153511	38153703	+	78	5	0	B2_Mm1a	1	193	0
chr1	38153720	38153858	+	72	196	0	B2_Mm1o	7	171	-22
chr1	38154581	38154685	+	107	346	19	B2_Mm2	58	195	0
chr1	38176531	38176639	+	114	0	0	B2_Mm1o	1	105	-88
chr1	38176669	38176773	+	96	365	10	B2_Mm2	47	187	-8
chr1	38190777	38190964	+	27	27	0	B2_Mm1a	2	193	0
chr1	38196623	38196824	-	88	0	35	B2_Mm2	-1	194	1
chr1	38272117	38272259	-	91	54	9	B2_Mm2	-12	183	68
chr1	38272117	38272259	-	67	0	0	B2_Mm1o	-163	30	1
chr1	38313472	38313657	-	60	16	0	B2_Mm2	-7	188	1
chr1	38327096	38327292	-	163	20	31	B2_Mm2	-1	194	1
chr1	38479960	38480150	-	37	0	0	B2_Mm1a	-2	191	2
chr1	38525507	38525680	-	116	12	0	B2_Mm2	-19	176	2
chr1	38616879	38617019	+	61	0	0	B2_Mm1o	1	33	-160
chr1	38616879	38617019	+	98	98	0	B2_Mm2	46	180	-15
chr1	38654724	38654907	+	38	38	0	B2_Mm2	2	191	-4
chr1	38655093	38655216	-	252	24	98	B2_Mm2	-1	194	81
chr1	38702737	38702887	-	67	0	0	B2_Mm2	-45	150	1
chr1	38734059	38734247	+	80	32	0	B2_Mm2	1	194	-1
chr1	38761628	38761812	+	71	55	0	B2_Mm1o	1	193	0
chr1	38775573	38775752	-	67	28	0	B2_Mm1o	-8	185	2
chr1	38810731	38810921	+	89	5	0	B2_Mm1a	2	192	-1
chr1	38876067	38876244	+	119	0	0	B2_Mm2	1	168	-27
chr1	38892176	38892364	+	43	5	0	B2_Mm1t	2	190	-3
chr1	38909229	38909425	-	123	0	5	B2_Mm2	0	195	1
chr1	38913397	38913586	-	26	21	0	B2_Mm1t	0	193	1
chr1	38935826	38936019	+	16	5	5	B2_Mm1a	1	193	0
chr1	38971649	38971826	-	122	23	28	B2_Mm2	-18	177	2
chr1	38976968	38977144	+	108	11	0	B2_Mm1t	2	179	-14
chr1	38977176	38977245	+	148	17	85	B2_Mm2	47	101	-94
chr1	38989579	38989771	+	68	0	5	B2_Mm2	2	192	-3
chr1	39028509	39028692	+	33	6	0	B2_Mm1t	2	185	-8
chr1	39288250	39288427	+	91	23	6	B2_Mm2	2	181	-14
chr1	39291449	39291650	+	55	0	6	B2_Mm2	1	165	-30
chr1	39320735	39320913	+	130	6	6	B2_Mm1o	1	178	-15
chr1	39321000	39321067	+	127	0	35	B2_Mm2	47	101	-94
chr1	39321380	39321549	+	103	42	0	B2_Mm2	2	173	-22
chr1	39321577	39321686	+	66	359	0	B2_Mm2	47	194	-1
chr1	39352827	39353013	+	112	43	38	B2_Mm2	1	187	-8
chr1	39356397	39356544	-	62	90	0	B2_Mm2	-36	159	2
chr1	39358675	39358769	+	75	0	0	B2_Mm2	1	94	-101
chr1	39358840	39358993	-	65	0	0	B2_Mm2	-41	154	2
chr1	39388706	39388859	-	65	0	7	B2_Mm2	-42	153	1
chr1	39390455	39390658	+	97	0	84	B2_Mm2	1	186	-9
chr1	39393036	39393183	-	27	0	0	B2_Mm2	-47	148	2
chr1	39400161	39400347	-	81	38	5	B2_Mm2	-3	192	1
chr1	39400347	39400385	-	77	0	0	B2_Mm1o	-153	40	2
chr1	39401690	39401879	+	112	0	5	B2_Mm2	4	191	-4
chr1	39413224	39413395	+	197	65	13	B2_Mm2	8	169	-26
chr1	39414151	39414339	-	76	58	21	B2_Mm2	0	195	1
chr1	39415822	39416000	+	79	90	0	B2_Mm2	2	195	0
chr1	39416500	39416680	-	61	33	0	B2_Mm2	-8	187	2
chr1	39417013	39417199	-	92	43	5	B2_Mm2	-2	193	1
chr1	39429484	39429640	+	64	0	0	B2_Mm2	2	157	-38
chr1	39459603	39459779	+	68	11	0	B2_Mm1a	2	179	-14
chr1	39481040	39481225	-	11	22	0	B2_Mm1t	-4	189	1
chr1	39489488	39489674	-	105	38	27	B2_Mm1a	-5	188	1
chr1	39494288	39494480	+	132	16	10	B2_Mm2	1	193	-2
chr1	39510340	39510496	-	230	115	0	B2_Mm2	-95	100	4
chr1	39511102	39511284	-	94	0	6	B2_Mm2	-13	182	2
chr1	39512536	39512717	-	66	55	0	B2_Mm2	0	195	5
chr1	39518527	39518624	-	123	381	10	B2_Mm2	-5	190	58
chr1	39518677	39518853	-	114	11	0	B2_Mm1t	-14	179	2
chr1	39523142	39523329	+	64	27	0	B2_Mm1o	2	193	0
chr1	39526211	39526401	-	64	0	16	B2_Mm2	-8	187	1
chr1	39531821	39531980	-	25	0	0	B2_Mm1a	-32	161	2
chr1	39531983	39532174	-	99	5	0	B2_Mm1o	0	193	1
chr1	39533793	39533983	+	58	11	11	B2_Mm2	2	191	-4
chr1	39562038	39562213	+	121	40	11	B2_Mm2	2	181	-14
chr1	39584848	39584957	+	41	0	0	B2_Mm2	1	98	-97
chr1	39589460	39589630	+	83	0	12	B2_Mm2	4	171	-24
chr1	39598456	39598619	-	68	62	0	B2_Mm1o	-20	173	3
chr1	39628073	39628262	-	101	32	5	B2_Mm2	0	195	2
chr1	39659259	39659415	-	118	7	0	B2_Mm2	-41	154	1
chr1	39728187	39728358	-	112	18	6	B2_Mm2	-21	174	2
chr1	39747924	39748108	-	65	27	0	B2_Mm1a	-3	190	2
chr1	39752983	39753162	-	171	123	50	B2_Mm2	-3	192	1
chr1	39758626	39758815	-	85	5	5	B2_Mm1o	-1	192	3
chr1	39769309	39769501	-	26	0	0	B2_Mm1a	0	193	2
chr1	39820321	39820490	+	90	12	12	B2_Mm2	2	170	-25
chr1	39822643	39822835	+	52	0	0	B2_Mm1a	2	193	0
chr1	39908594	39908746	-	72	7	0	B2_Mm1a	-40	153	1
chr1	39928428	39928506	-	218	141	0	B2_Mm2	0	195	107
chr1	39955369	39955435	-	38	0	71	B2_Mm2	-94	101	50
chr1	39955490	39955661	-	54	18	0	B2_Mm1o	-23	170	2
chr1	39972184	39972377	-	144	21	26	B2_Mm2	-3	192	1
chr1	39974954	39975141	+	48	32	0	B2_Mm1t	1	193	0
chr1	40009144	40009343	+	98	0	30	B2_Mm2	2	194	-1
chr1	40029321	40029495	-	58	35	0	B2_Mm2	-14	181	2
chr1	40070224	40070401	+	90	6	0	B2_Mm1o	1	178	-15
chr1	40070485	40070594	+	137	330	9	B2_Mm2	47	190	-5
chr1	40108406	40108574	+	136	0	36	B2_Mm2	1	162	-33
chr1	40113684	40113866	-	77	77	6	B2_Mm2	0	195	1
chr1	40119632	40119796	-	98	110	6	B2_Mm2	-14	181	1
chr1	40166672	40166873	-	85	0	65	B2_Mm2	-5	190	3
chr1	40210355	40210545	-	90	0	5	B2_Mm2	-6	189	1
chr1	40224187	40224381	+	114	5	5	B2_Mm2	2	195	0
chr1	40226653	40226847	-	132	16	21	B2_Mm2	-2	193	1
chr1	40258890	40259081	+	85	26	16	B2_Mm2	2	194	-1
chr1	40353796	40353854	-	140	0	17	B2_Mm2	-22	173	117
chr1	40384203	40384382	+	123	39	0	B2_Mm2	2	187	-8
chr1	40387829	40388003	-	98	40	0	B2_Mm2	-14	181	1
chr1	40564733	40564923	+	95	21	0	B2_Mm2	1	194	-1
chr1	40579007	40579189	+	55	22	0	B2_Mm2	3	188	-7
chr1	40707755	40707934	-	110	73	0	B2_Mm2	-19	176	1
chr1	40738472	40738554	-	85	0	0	B2_Mm1o	-111	82	1
chr1	40764124	40764304	+	96	24	12	B2_Mm2	2	172	-23
chr1	40817117	40817297	-	94	50	0	B2_Mm2	-5	190	2
chr1	40882534	40882602	-	88	0	0	B2_Mm1o	-113	80	13
chr1	41069812	41069970	-	223	51	41	B2_Mm2	-96	99	1
chr1	41107840	41108027	+	130	48	11	B2_Mm2	1	194	-1
chr1	41127474	41127653	+	106	56	0	B2_Mm1t	1	189	-4
chr1	41185324	41185491	-	102	72	0	B2_Mm2	-15	180	2
chr1	41363901	41364006	+	118	0	0	B2_Mm1o	4	96	-97
chr1	41453450	41453610	-	252	76	93	B2_Mm2	-77	118	3
chr1	41500757	41500933	+	114	11	0	B2_Mm1t	2	179	-14
chr1	41500999	41501101	+	100	353	29	B2_Mm2	47	181	-14
chr1	41529974	41530160	+	118	5	0	B2_Mm1o	1	187	-6
chr1	41794714	41794902	-	32	0	11	B2_Mm1a	-7	186	1
chr1	41798379	41798517	+	123	22	0	B2_Mm2	39	179	-16
chr1	41991500	41991682	+	88	16	0	B2_Mm2	2	186	-9
chr1	42043635	42043822	-	75	16	0	B2_Mm2	-5	190	1
chr1	42408734	42408866	-	258	0	0	B2_Mm1t	-131	62	1
chr1	42456455	42456564	+	275	64	0	B2_Mm2	10	125	-70
chr1	42513415	42513619	+	94	0	59	B2_Mm2	1	192	-3
chr1	42664253	42664450	+	98	0	15	B2_Mm2	2	195	0
chr1	42716931	42717114	-	100	38	16	B2_Mm2	-8	187	1
chr1	42732211	42732393	+	50	22	0	B2_Mm2	2	187	-8
chr1	42760787	42760979	+	102	5	26	B2_Mm2	1	188	-7
chr1	42789254	42789462	+	49	0	56	B2_Mm1a	2	185	-8
chr1	42856137	42856314	-	126	6	17	B2_Mm2	-19	176	2
chr1	42864208	42864395	+	128	37	0	B2_Mm2	2	195	0
chr1	42993872	42994067	+	141	15	15	B2_Mm2	1	195	0
chr1	43008662	43008853	-	89	11	5	B2_Mm1o	0	193	2
chr1	43014356	43014547	+	26	11	0	B2_Mm1a	1	193	0
chr1	43071754	43071947	-	48	10	31	B2_Mm2	-6	189	1
chr1	43112420	43112575	+	99	0	26	B2_Mm2	3	153	-42
chr1	43121417	43121607	+	32	11	0	B2_Mm1a	2	193	0
chr1	43132434	43132610	+	119	6	0	B2_Mm1o	1	177	-16
chr1	43132643	43132754	+	102	324	36	B2_Mm2	47	189	-6
chr1	43165938	43166124	-	65	54	5	B2_Mm2	0	195	1
chr1	43190195	43190381	+	108	38	0	B2_Mm1t	1	193	0
chr1	43277007	43277193	+	117	11	38	B2_Mm2	1	181	-14
chr1	43282288	43282479	+	87	5	37	B2_Mm1o	1	185	-8
chr1	43352405	43352578	-	29	40	0	B2_Mm2	-4	191	12
chr1	43357773	43357958	-	76	32	0	B2_Mm1a	-1	192	2
chr1	43380691	43380885	+	89	16	21	B2_Mm2	1	193	-2
chr1	43385677	43385835	+	38	6	0	B2_Mm1o	1	159	-34
chr1	43407461	43407650	-	66	21	32	B2_Mm1o	-6	187	1
chr1	43435426	43435605	-	84	28	0	B2_Mm2	-10	185	2
chr1	43451949	43452136	-	27	11	0	B2_Mm1a	-3	190	1
chr1	43460901	43461085	-	109	49	5	B2_Mm2	-2	193	2
chr1	43551727	43551872	-	63	0	0	B2_Mm2	-46	149	8
chr1	43561704	43561897	+	58	16	10	B2_Mm2	2	195	0
chr1	43576609	43576795	+	87	16	11	B2_Mm1o	6	192	-1
chr1	43654754	43654890	+	147	0	0	B2_Mm2	3	138	-57
chr1	43676597	43676786	-	53	16	11	B2_Mm2	-4	191	2
chr1	43685324	43685517	-	78	10	0	B2_Mm2	0	195	1
chr1	43697558	43697758	+	52	10	45	B2_Mm1o	1	193	0
chr1	43755374	43755533	+	63	6	0	B2_Mm1o	1	160	-33
chr1	43766744	43766845	-	89	386	30	B2_Mm2	-1	194	58
chr1	43766853	43767004	-	80	0	0	B2_Mm2	-43	152	2
chr1	43809078	43809254	+	40	45	6	B2_Mm1o	1	183	-10
chr1	43824654	43824834	+	63	46	0	B2_Mm2	14	195	0
chr1	43838038	43838218	-	67	39	11	B2_Mm2	-9	186	2
chr1	43841777	43841973	-	26	0	20	B2_Mm1a	-1	192	1
chr1	43846561	43846745	-	158	22	0	B2_Mm2	-7	188	1
chr1	43855266	43855446	-	67	0	11	B2_Mm2	-17	178	1
chr1	43860541	43860734	-	78	6	22	B2_Mm1a	-9	184	2
chr1	43884633	43884823	+	79	16	5	B2_Mm1a	2	193	0
chr1	43891729	43891914	-	38	0	0	B2_Mm1a	-7	186	2
chr1	43893005	43893197	+	68	0	0	B2_Mm1t	2	193	0
chr1	43925703	43925893	+	89	16	0	B2_Mm1a	1	193	0
chr1	43932218	43932405	-	64	16	0	B2_Mm2	-4	191	2
chr1	43963471	43963654	-	66	49	0	B2_Mm2	-2	193	2
chr1	44054310	44054497	+	16	0	0	B2_Mm1t	1	187	-6
chr1	44085642	44085826	+	33	33	5	B2_Mm2	2	190	-5
chr1	44109264	44109450	-	54	5	0	B2_Mm1o	-6	187	1
chr1	44155829	44155997	+	77	71	0	B2_Mm2	2	181	-14
chr1	44184186	44184371	+	71	32	5	B2_Mm1o	3	192	-1
chr1	44316268	44316457	+	42	21	0	B2_Mm1a	1	193	0
chr1	44368579	44368686	-	103	0	0	B2_Mm1o	-86	107	1
chr1	44423415	44423598	-	73	6	0	B2_Mm1a	-9	184	6
chr1	44529314	44529507	-	26	0	5	B2_Mm1a	0	193	2
chr1	44572608	44572791	-	88	0	11	B2_Mm2	-14	181	1
chr1	44635971	44636154	+	98	27	0	B2_Mm2	3	190	-5
chr1	44705599	44705784	+	113	11	0	B2_Mm1a	1	187	-6
chr1	44941517	44941707	-	87	11	26	B2_Mm2	-5	190	4
chr1	45280519	45280563	+	136	0	0	B2_Mm2	81	124	-71
chr1	45397050	45397239	-	11	0	0	B2_Mm1a	-4	189	1
chr1	45401397	45401555	-	88	0	0	B2_Mm2	-35	160	2
chr1	45431395	45431586	+	32	0	5	B2_Mm1t	1	190	-3
chr1	45433027	45433209	-	107	16	22	B2_Mm2	-13	182	2
chr1	45525492	45525674	-	55	0	6	B2_Mm2	-14	181	1
chr1	45534301	45534458	+	90	6	6	B2_Mm1o	2	158	-35
chr1	45605673	45605858	+	100	0	27	B2_Mm2	2	181	-14
chr1	45668972	45669165	-	52	0	0	B2_Mm1a	0	193	1
chr1	45672300	45672485	+	81	32	0	B2_Mm2	1	191	-4
chr1	45697287	45697451	-	92	177	0	B2_Mm2	0	195	3
chr1	45730942	45731118	+	98	74	11	B2_Mm2	9	195	0
chr1	45753404	45753586	+	126	39	0	B2_Mm2	5	193	-2
chr1	45772805	45772890	+	212	0	0	B2_Mm2	3	87	-108
chr1	45798690	45798887	-	26	0	20	B2_Mm2	0	195	3
chr1	45811401	45811568	-	66	0	6	B2_Mm2	-28	167	2
chr1	45821457	45821644	-	33	5	16	B2_Mm1a	-7	186	2
chr1	45849791	45849978	-	71	5	16	B2_Mm1o	-8	185	1
chr1	45862989	45863178	-	167	42	16	B2_Mm2	-1	194	1
chr1	45907148	45907338	+	89	16	0	B2_Mm2	2	194	-1
chr1	46006045	46006225	-	58	6	0	B2_Mm1o	-20	173	2
chr1	46052545	46052727	+	137	71	0	B2_Mm2	1	195	0
chr1	46064892	46065084	-	179	26	10	B2_Mm2	0	195	1
chr1	46129917	46130103	-	194	16	32	B2_Mm2	-10	185	3
chr1	46344203	46344362	-	89	132	6	B2_Mm2	-14	181	3
chr1	46369944	46370050	-	85	0	0	B2_Mm1o	-86	107	2
chr1	46423910	46424108	+	166	25	56	B2_Mm2	1	192	-3
chr1	46522634	46522820	-	194	16	32	B2_Mm2	-10	185	3
chr1	46559880	46560075	-	37	0	20	B2_Mm1t	-1	192	2
chr1	46781134	46781293	-	94	132	0	B2_Mm2	-14	181	2
chr1	46785921	46786114	+	31	0	0	B2_Mm1a	1	193	0
chr1	46804183	46804268	-	61	0	0	B2_Mm1o	-86	107	42
chr1	46815148	46815348	-	64	15	65	B2_Mm1o	-2	191	2
chr1	46817662	46817828	-	50	6	48	B2_Mm1o	-33	160	1
chr1	46833498	46833689	+	101	21	16	B2_Mm2	4	195	0
chr1	46882853	46883045	+	62	5	0	B2_Mm1a	1	193	0
chr1	46884061	46884230	+	164	8	0	B2_Mm2	1	129	-66
chr1	46914540	46914743	+	174	23	11	B2_Mm2	1	186	-7
chr1	46915313	46915501	-	79	21	0	B2_Mm1o	0	193	1
chr1	46920024	46920215	-	105	0	5	B2_Mm2	-4	191	2
chr1	46939378	46939568	+	151	42	21	B2_Mm2	2	195	0
chr1	46957456	46957648	-	68	10	0	B2_Mm2	0	195	2
chr1	47012871	47013064	+	168	36	42	B2_Mm2	4	195	0
chr1	47026056	47026244	-	64	21	0	B2_Mm1o	-1	192	1
chr1	47073900	47074074	+	58	115	0	B2_Mm2	2	195	0
chr1	47100215	47100392	-	28	90	0	B2_Mm1t	0	193	1
chr1	47168301	47168495	-	47	0	10	B2_Mm1a	0	193	2
chr1	47299130	47299319	+	53	5	11	B2_Mm2	7	194	-1
chr1	47378122	47378267	-	97	214	0	B2_Mm2	-19	176	1
chr1	47486824	47487013	+	16	16	0	B2_Mm1a	2	193	0
chr1	47529824	47529988	-	104	98	0	B2_Mm2	-14	181	2
chr1	47774098	47774290	-	42	5	0	B2_Mm1a	0	193	1
chr1	47874885	47875065	-	144	61	0	B2_Mm1a	-2	191	1
chr1	47944907	47945011	-	117	375	19	B2_Mm2	-8	187	47
chr1	47945058	47945224	-	132	66	0	B2_Mm1o	-15	178	2
chr1	47990714	47990911	+	148	0	41	B2_Mm2	7	195	0
chr1	47993183	47993372	+	16	0	0	B2_Mm1a	1	189	-4
chr1	48027241	48027312	-	99	0	0	B2_Mm1o	-121	72	2
chr1	48185451	48185632	+	222	33	6	B2_Mm2	2	187	-8
chr1	48188110	48188299	+	113	16	21	B2_Mm2	1	188	-7
chr1	48410615	48410801	-	190	16	38	B2_Mm2	-13	182	1
chr1	48555296	48555474	-	109	56	28	B2_Mm2	-9	186	3
chr1	48960299	48960457	+	69	10	0	B2_Mm2	2	104	-91
chr1	49042248	49042440	-	36	5	0	B2_Mm1a	0	193	1
chr1	49107013	49107203	+	58	5	0	B2_Mm1a	1	191	-2
chr1	49264197	49264384	+	102	0	5	B2_Mm2	1	186	-9
chr1	49277149	49277247	+	194	13	53	B2_Mm2	35	107	-88
chr1	49318685	49318732	-	255	0	0	B2_Mm1o	-143	50	4
chr1	49319042	49319245	+	223	0	49	B2_Mm2	2	194	-1
chr1	49467363	49467553	+	116	16	0	B2_Mm2	2	194	-1
chr1	49563787	49563975	+	32	0	0	B2_Mm1a	1	188	-5
chr1	49565198	49565359	-	164	0	0	B2_Mm2	-65	130	3
chr1	49612976	49613169	-	126	21	16	B2_Mm2	-1	194	1
chr1	49711340	49711523	+	104	49	0	B2_Mm1a	1	192	-1
chr1	49915752	49915946	-	42	0	26	B2_Mm1t	-4	189	1
chr1	49960001	49960176	+	132	40	6	B2_Mm2	1	181	-14
chr1	50084627	50084783	+	122	6	0	B2_Mm1o	2	158	-35
chr1	50212325	50212511	+	108	16	0	B2_Mm2	3	191	-4
chr1	50268682	50268841	+	120	0	31	B2_Mm2	1	125	-70
chr1	50293218	50293270	-	135	0	0	B2_Mm1o	-141	52	1
chr1	50536565	50536758	-	16	0	0	B2_Mm1a	0	193	1
chr1	50903125	50903300	+	58	6	11	B2_Mm1o	4	177	-16
chr1	51010990	51011144	+	117	0	0	B2_Mm2	8	161	-34
chr1	51029170	51029353	-	184	22	49	B2_Mm2	-17	178	1
chr1	51083900	51084059	-	82	57	6	B2_Mm2	-27	168	2
chr1	51117404	51117581	+	91	0	11	B2_Mm2	1	175	-20
chr1	51142391	51142561	+	59	94	0	B2_Mm1a	2	187	-6
chr1	51214400	51214564	+	124	122	18	B2_Mm2	1	181	-14
chr1	51337245	51337359	+	183	9	184	B2_Mm2	2	95	-100
chr1	51339359	51339535	+	85	17	0	B2_Mm1t	1	179	-14
chr1	51339577	51339626	+	143	0	0	B2_Mm2	48	96	-99
chr1	51367774	51367940	+	121	127	6	B2_Mm2	6	191	-4
chr1	51417708	51417894	+	91	27	0	B2_Mm1o	1	191	-2
chr1	51427839	51428017	-	75	39	28	B2_Mm2	-13	182	2
chr1	51466868	51467037	-	97	136	24	B2_Mm2	-7	188	1
chr1	51468534	51468700	+	140	35	6	B2_Mm2	12	179	-14
chr1	51475679	51475861	+	107	22	28	B2_Mm2	15	195	0
chr1	51487350	51487526	+	97	11	0	B2_Mm1t	2	179	-14
chr1	51487592	51487691	+	82	364	30	B2_Mm2	47	178	-17
chr1	51489862	51490055	-	69	16	21	B2_Mm2	-2	193	2
chr1	51516863	51517046	-	115	44	0	B2_Mm2	-4	191	1
chr1	51521227	51521386	+	77	138	13	B2_Mm1t	1	179	-14
chr1	51530899	51531080	-	156	44	6	B2_Mm2	-6	189	2
chr1	51547576	51547759	+	72	16	16	B2_Mm2	1	183	-12
chr1	51556703	51556898	-	89	0	20	B2_Mm2	-3	192	2
chr1	51585707	51585878	+	82	129	0	B2_Mm2	1	193	-2
chr1	51586953	51587116	+	93	12	6	B2_Mm1o	2	165	-28
chr1	51642578	51642738	+	145	156	6	B2_Mm2	2	185	-10
chr1	51648459	51648618	+	96	132	13	B2_Mm1o	1	178	-15
chr1	51648650	51648780	+	139	208	62	B2_Mm2	47	195	0
chr1	51669677	51669864	+	70	27	0	B2_Mm1o	2	193	0
chr1	51676826	51677008	-	104	28	0	B2_Mm2	-7	188	2
chr1	51698017	51698189	+	36	14	0	B2_Mm2	1	187	-6
chr1	51709681	51709871	+	58	16	0	B2_Mm2	1	193	-2
chr1	51710471	51710668	-	16	15	66	B2_Mm1a	-6	187	1
chr1	51727256	51727439	-	156	27	22	B2_Mm2	-8	187	4
chr1	51738617	51738812	+	77	0	5	B2_Mm2	2	195	0
chr1	51790394	51790574	-	101	56	6	B2_Mm2	-5	190	2
chr1	51813735	51813911	-	69	28	6	B2_Mm2	-15	180	1
chr1	51827893	51828096	+	104	5	132	B2_Mm1o	1	165	-28
chr1	51943862	51944043	-	88	11	0	B2_Mm1t	-9	184	2
chr1	51954870	51955039	+	124	71	0	B2_Mm2	1	181	-14
chr1	51998104	51998305	-	83	0	40	B2_Mm2	-1	194	2
chr1	52003592	52003755	-	68	6	0	B2_Mm1o	-29	164	1
chr1	52016745	52016930	+	43	0	0	B2_Mm1a	2	186	-7
chr1	52020850	52021012	+	166	12	31	B2_Mm2	1	159	-36
chr1	52037516	52037707	-	31	0	0	B2_Mm1a	-1	192	2
chr1	52084996	52085154	+	70	19	0	B2_Mm2	1	161	-34
chr1	52097867	52098040	-	121	17	0	B2_Mm2	-15	180	5
chr1	52112852	52113045	+	53	0	31	B2_Mm2	1	187	-8
chr1	52140837	52141017	+	111	0	0	B2_Mm2	2	181	-14
chr1	52160983	52161194	-	188	9	166	B2_Mm2	-9	186	9
chr1	52162233	52162392	-	88	6	0	B2_Mm1a	-32	161	1
chr1	52178134	52178309	+	51	74	0	B2_Mm2	2	189	-6
chr1	52242794	52242978	-	198	16	11	B2_Mm2	-10	185	1
chr1	52264172	52264343	-	100	23	6	B2_Mm2	-7	188	15
chr1	52285967	52286120	+	84	7	27	B2_Mm2	27	169	-26
chr1	52304684	52304815	-	53	15	0	B2_Mm1o	-59	134	2
chr1	52323456	52323666	-	263	44	44	B2_Mm2	-5	190	8
chr1	52367827	52367996	-	89	148	0	B2_Mm2	0	195	2
chr1	52429025	52429101	+	66	13	0	B2_Mm1t	103	179	-14
chr1	52429133	52429245	+	101	330	35	B2_Mm2	47	191	-4
chr1	52460741	52460894	-	107	288	26	B2_Mm2	-1	194	2
chr1	52486255	52486445	+	151	21	26	B2_Mm2	1	189	-6
chr1	52582058	52582240	-	22	0	0	B2_Mm1a	-11	182	1
chr1	52600308	52600495	-	86	32	0	B2_Mm2	-2	193	1
chr1	52626530	52626711	-	72	28	0	B2_Mm1t	-7	186	1
chr1	52635623	52635814	-	78	16	0	B2_Mm2	0	195	2
chr1	52691406	52691598	+	62	0	0	B2_Mm1a	2	193	0
chr1	52719939	52720134	+	68	0	20	B2_Mm2	1	191	-4
chr1	52765543	52765685	-	108	0	21	B2_Mm2	-55	140	2
chr1	52772086	52772273	-	53	0	12	B2_Mm2	-26	169	2
chr1	52781566	52781729	+	74	31	0	B2_Mm2	2	169	-26
chr1	52797373	52797501	-	153	39	31	B2_Mm2	-66	129	1
chr1	52835336	52835517	+	106	83	11	B2_Mm2	2	195	0
chr1	52857026	52857202	-	51	17	0	B2_Mm2	-16	179	1
chr1	52857423	52857615	+	218	21	21	B2_Mm2	4	195	0
chr1	52877841	52878035	+	85	16	26	B2_Mm2	1	192	-3
chr1	52910194	52910387	+	10	0	0	B2_Mm1a	1	193	0
chr1	52935673	52935857	+	71	32	5	B2_Mm2	3	192	-3
chr1	53008840	53009020	+	28	50	0	B2_Mm1t	1	189	-4
chr1	53153313	53153436	+	65	219	0	B2_Mm2	36	185	-10
chr1	53167290	53167483	+	42	0	0	B2_Mm1t	1	193	0
chr1	53181193	53181385	-	99	5	0	B2_Mm1a	0	193	1
chr1	53270830	53270996	+	117	8	30	B2_Mm2	1	129	-66
chr1	53331574	53331750	-	64	6	6	B2_Mm1o	-18	175	3
chr1	53383437	53383609	+	99	87	0	B2_Mm2	1	187	-8
chr1	53400298	53400404	+	94	0	0	B2_Mm1o	2	107	-86
chr1	53422699	53422871	+	111	122	6	B2_Mm2	2	193	-2
chr1	53628340	53628523	+	206	16	16	B2_Mm2	3	185	-10
chr1	53708164	53708265	-	216	72	0	B2_Mm2	0	195	92
chr1	53708604	53708697	-	86	0	0	B2_Mm2	-102	93	1
chr1	53712424	53712616	+	89	10	5	B2_Mm1o	1	193	0
chr1	53770158	53770347	+	90	0	5	B2_Mm2	2	189	-6
chr1	53836784	53836958	-	69	40	6	B2_Mm2	-14	181	2
chr1	53878909	53879097	-	166	43	101	B2_Mm2	-18	177	1
chr1	53881305	53881483	-	73	17	0	B2_Mm2	-14	181	1
chr1	53897727	53897913	-	69	44	0	B2_Mm2	-4	191	25
chr1	53980979	53981172	-	125	0	5	B2_Mm2	-3	192	1
chr1	53988128	53988279	+	13	53	0	B2_Mm1a	2	160	-33
chr1	53996923	53997079	-	102	45	0	B2_Mm2	-31	164	1
chr1	54020954	54021139	-	103	54	0	B2_Mm2	0	195	1
chr1	54041760	54041952	+	21	0	16	B2_Mm1a	2	190	-3
chr1	54084059	54084212	+	74	0	24	B2_Mm2	26	147	-48
chr1	54152142	54152338	-	97	0	5	B2_Mm2	0	195	1
chr1	54177449	54177626	+	102	11	6	B2_Mm1t	2	179	-14
chr1	54177691	54177804	+	86	336	61	B2_Mm2	47	190	-5
chr1	54211127	54211302	+	109	57	0	B2_Mm2	5	189	-6
chr1	54220764	54220949	+	87	27	0	B2_Mm1a	1	190	-3
chr1	54284789	54284971	-	99	11	0	B2_Mm1t	-8	185	2
chr1	54362682	54362870	+	75	21	0	B2_Mm1o	1	192	-1
chr1	54403753	54403931	+	84	28	0	B2_Mm2	2	184	-11
chr1	54431362	54431560	+	58	5	35	B2_Mm1t	2	193	0
chr1	54437124	54437290	+	94	6	0	B2_Mm1o	12	172	-21
chr1	54437315	54437428	+	80	336	18	B2_Mm2	47	195	0
chr1	54439151	54439359	-	77	29	120	B2_Mm2	-2	193	5
chr1	54459722	54459881	-	69	0	0	B2_Mm1a	-32	161	2
chr1	54463471	54463646	-	155	143	40	B2_Mm2	-2	193	1
chr1	54469569	54469740	+	76	82	0	B2_Mm2	1	185	-10
chr1	54490326	54490494	-	94	18	48	B2_Mm2	-4	191	29
chr1	54490880	54491062	+	60	66	0	B2_Mm2	2	195	0
chr1	54516023	54516209	-	38	27	0	B2_Mm1t	-2	191	1
chr1	54523590	54523781	+	95	0	5	B2_Mm2	2	191	-4
chr1	54532764	54532943	-	106	39	0	B2_Mm2	-8	187	2
chr1	54541148	54541327	+	62	62	6	B2_Mm2	2	190	-5
chr1	54542265	54542455	-	105	16	0	B2_Mm2	-2	193	1
chr1	54567690	54567845	-	90	19	0	B2_Mm2	-13	182	25
chr1	54575032	54575187	-	77	6	0	B2_Mm1o	-36	157	1
chr1	54656042	54656221	-	78	78	0	B2_Mm2	-1	194	2
chr1	54725591	54725784	+	53	16	26	B2_Mm1o	2	192	-1
chr1	54869996	54870180	-	82	22	5	B2_Mm1o	-6	187	1
chr1	54887186	54887378	-	26	0	0	B2_Mm1a	0	193	2
chr1	54917725	54917829	-	87	346	9	B2_Mm2	-10	185	47
chr1	54917886	54918051	-	81	43	0	B2_Mm1o	-23	170	3
chr1	54934844	54935016	-	77	6	0	B2_Mm1o	-19	174	5
chr1	54943048	54943237	+	74	11	0	B2_Mm1o	1	191	-2
chr1	54943931	54944123	+	52	0	0	B2_Mm1a	2	193	0
chr1	54947931	54948122	+	58	5	0	B2_Mm1a	2	193	0
chr1	54948122	54948295	-	47	6	0	B2_Mm1t	-22	171	1
chr1	54951696	54951883	+	91	32	0	B2_Mm1a	1	193	0
chr1	54959439	54959523	+	186	17	0	B2_Mm1o	4	63	-130
chr1	54965161	54965346	-	54	16	5	B2_Mm2	-7	188	2
chr1	54977054	54977260	+	87	0	53	B2_Mm2	1	195	0
chr1	54978045	54978232	-	80	11	5	B2_Mm1o	-2	191	3
chr1	54991621	54991823	-	161	20	79	B2_Mm2	-4	191	2
chr1	54994873	54995058	+	43	5	0	B2_Mm1a	1	186	-7
chr1	54997410	54997587	+	74	6	6	B2_Mm1o	2	178	-15
chr1	54997605	54997703	+	112	377	10	B2_Mm2	55	188	-7
chr1	54999078	54999235	+	57	6	0	B2_Mm1a	1	158	-35
chr1	55008409	55008570	+	73	0	0	B2_Mm2	2	125	-70
chr1	55008895	55009064	-	107	35	6	B2_Mm1a	-19	174	1
chr1	55012596	55012784	+	128	53	43	B2_Mm2	2	191	-4
chr1	55017627	55017816	+	122	0	5	B2_Mm2	1	188	-7
chr1	55019716	55019853	+	80	131	0	B2_Mm2	32	186	-9
chr1	55025743	55025877	+	83	49	16	B2_Mm2	36	161	-34
chr1	55032577	55032633	+	54	0	0	B2_Mm2	2	57	-138
chr1	55032642	55032755	-	141	319	9	B2_Mm2	-1	194	47
chr1	55032802	55032900	-	112	10	0	B2_Mm1t	-14	179	81
chr1	55032896	55032937	-	98	0	0	B2_Mm1o	-151	42	2
chr1	55032937	55033071	+	134	8	0	B2_Mm2	49	183	-12
chr1	55033416	55033580	+	49	67	0	B2_Mm2	14	188	-7
chr1	55035064	55035211	+	60	0	0	B2_Mm2	2	84	-111
chr1	55035064	55035211	+	59	0	0	B2_Mm1o	111	178	-15
chr1	55035243	55035298	+	73	0	0	B2_Mm2	47	101	-94
chr1	55036591	55036654	-	96	19	0	B2_Mm2	-141	54	2
chr1	55037870	55038045	+	57	17	0	B2_Mm2	1	178	-17
chr1	55039740	55039932	-	74	10	10	B2_Mm1t	-1	192	1
chr1	55042056	55042242	+	59	16	0	B2_Mm1o	1	189	-4
chr1	55048617	55048803	-	141	48	5	B2_Mm2	-1	194	1
chr1	55055725	55055915	-	114	42	32	B2_Mm2	-3	192	1
chr1	55061572	55061729	+	76	45	0	B2_Mm2	2	165	-30
chr1	55068589	55068785	-	72	0	10	B2_Mm2	0	195	2
chr1	55069311	55069471	-	25	0	0	B2_Mm1a	-32	161	1
chr1	55076707	55076885	+	28	56	0	B2_Mm1a	2	189	-4
chr1	55082218	55082359	-	218	57	57	B2_Mm2	-4	191	51
chr1	55086115	55086292	+	58	28	23	B2_Mm1t	11	188	-5
chr1	55092708	55092813	+	76	0	0	B2_Mm2	2	106	-89
chr1	55094779	55094969	+	74	16	5	B2_Mm1o	1	192	-1
chr1	55096063	55096262	+	53	25	50	B2_Mm2	1	194	-1
chr1	55105091	55105250	+	25	0	0	B2_Mm1a	2	160	-33
chr1	55106509	55106697	-	27	0	0	B2_Mm1t	-5	188	1
chr1	55110800	55110967	-	54	12	0	B2_Mm2	0	195	27
chr1	55114389	55114532	+	63	7	0	B2_Mm2	3	146	-49
chr1	55115484	55115678	-	26	0	10	B2_Mm1t	0	193	2
chr1	55115682	55115876	-	36	0	5	B2_Mm1a	0	193	1
chr1	55169786	55169958	+	83	6	6	B2_Mm1o	2	170	-23
chr1	55170002	55170117	+	70	313	17	B2_Mm2	47	195	0
chr1	55175854	55176047	-	84	10	16	B2_Mm1a	-1	192	1
chr1	55187542	55187722	+	163	61	78	B2_Mm2	1	177	-18
chr1	55197756	55197933	+	113	11	0	B2_Mm1t	1	179	-14
chr1	55197980	55198095	+	88	313	26	B2_Mm2	47	194	-1
chr1	55203437	55203599	-	66	0	0	B2_Mm2	-44	151	1
chr1	55206815	55206999	+	44	5	5	B2_Mm1o	2	185	-8
chr1	55213383	55213575	-	78	16	0	B2_Mm2	0	195	1
chr1	55213876	55214058	+	60	33	0	B2_Mm1o	2	189	-4
chr1	55251548	55251718	+	59	129	0	B2_Mm1t	2	193	0
chr1	55292554	55292743	-	96	16	11	B2_Mm2	-4	191	2
chr1	55293748	55293927	+	78	34	0	B2_Mm2	3	187	-8
chr1	55295242	55295426	-	88	16	11	B2_Mm2	-10	185	1
chr1	55349516	55349718	+	87	0	35	B2_Mm2	1	195	0
chr1	55350291	55350417	-	37	0	0	B2_Mm1a	0	193	113
chr1	55350291	55350417	-	0	0	0	B2_Mm1t	-149	44	2
chr1	55402539	55402726	-	70	16	11	B2_Mm1o	-5	188	1
chr1	55498662	55498791	+	72	0	31	B2_Mm2	1	125	-70
chr1	55584881	55585068	-	114	48	16	B2_Mm2	-2	193	1
chr1	55699375	55699551	-	53	12	6	B2_Mm1o	-8	185	13
chr1	55812816	55813005	-	115	11	37	B2_Mm2	-10	185	2
chr1	56132844	56133027	+	121	22	6	B2_Mm2	1	186	-9
chr1	56344269	56344452	-	146	71	66	B2_Mm1o	-9	184	1
chr1	56755085	56755272	+	135	5	11	B2_Mm1o	2	187	-6
chr1	56932358	56932538	-	124	111	61	B2_Mm2	-5	190	2
chr1	56989578	56989769	-	111	0	11	B2_Mm2	-6	189	1
chr1	57003237	57003403	+	123	108	18	B2_Mm2	1	181	-14
chr1	57007259	57007447	-	43	16	5	B2_Mm1o	-3	190	1
chr1	57012367	57012519	-	115	13	7	B2_Mm2	-4	191	42
chr1	57021923	57022061	+	72	14	0	B2_Mm1o	1	140	-53
chr1	57060795	57060907	-	159	0	45	B2_Mm1o	-86	107	1
chr1	57135017	57135058	-	146	0	0	B2_Mm1o	-152	41	1
chr1	57154475	57154580	+	78	0	29	B2_Mm1t	85	186	-7
chr1	57187543	57187729	-	38	5	16	B2_Mm1o	-9	184	1
chr1	57292510	57292686	-	58	34	17	B2_Mm1o	-4	189	11
chr1	57347384	57347580	+	52	0	20	B2_Mm1a	2	193	0
chr1	57382247	57382312	-	109	0	18	B2_Mm2	-94	101	47
chr1	57382358	57382521	-	92	98	0	B2_Mm1t	-13	180	2
chr1	57403756	57403949	-	57	0	5	B2_Mm1t	0	193	2
chr1	57404047	57404242	+	57	10	15	B2_Mm2	2	195	0
chr1	57427111	57427244	-	101	50	0	B2_Mm2	-70	125	1
chr1	57578210	57578387	-	90	6	0	B2_Mm2	-16	179	2
chr1	57932666	57932805	-	115	0	10	B2_Mm2	-1	194	99
chr1	57932666	57932805	-	24	24	0	B2_Mm1o	-150	43	1
chr1	57958184	57958381	+	88	0	15	B2_Mm2	2	195	0
chr1	58005683	58005811	+	109	0	0	B2_Mm2	2	129	-66
chr1	58011956	58012143	-	106	5	37	B2_Mm1o	-11	182	2
chr1	58025930	58026089	-	107	0	6	B2_Mm1o	-33	160	2
chr1	58038390	58038575	+	71	5	5	B2_Mm1o	1	185	-8
chr1	58130759	58130953	+	145	0	5	B2_Mm2	1	193	-2
chr1	58150068	58150256	-	37	27	0	B2_Mm1t	0	193	1
chr1	58151320	58151417	-	105	392	20	B2_Mm2	-16	179	47
chr1	58151482	58151650	-	88	12	54	B2_Mm1t	-12	181	21
chr1	58237298	58237389	+	77	121	0	B2_Mm1t	1	102	-91
chr1	58237388	58237436	+	45	0	62	B2_Mm2	137	181	-14
chr1	58243337	58243527	-	74	16	0	B2_Mm2	-2	193	1
chr1	58264061	58264248	-	59	11	0	B2_Mm1o	-3	190	2
chr1	58276443	58276548	+	57	0	0	B2_Mm1o	3	107	-86
chr1	58306801	58306854	-	19	113	0	B2_Mm2	0	195	137
chr1	58306936	58307089	-	90	30	0	B2_Mm1o	-54	139	2
chr1	58333773	58333929	+	98	154	19	B2_Mm1o	2	178	-15
chr1	58333976	58334085	+	66	396	28	B2_Mm2	47	195	0
chr1	58336235	58336426	+	47	21	5	B2_Mm2	2	195	0
chr1	58353134	58353294	+	83	0	19	B2_Mm2	30	186	-9
chr1	58356467	58356619	+	93	0	8	B2_Mm2	5	122	-73
chr1	58365279	58365467	-	82	37	32	B2_Mm2	-6	189	1
chr1	58372057	58372155	-	119	0	78	B2_Mm2	0	195	137
chr1	58372331	58372507	-	68	6	0	B2_Mm1o	-14	179	3
chr1	58384147	58384307	+	44	0	0	B2_Mm1t	1	160	-33
chr1	58390525	58390721	+	82	0	10	B2_Mm2	2	195	0
chr1	58390730	58390930	+	31	0	40	B2_Mm1a	2	193	0
chr1	58395457	58395638	+	128	55	6	B2_Mm2	1	190	-5
chr1	58398387	58398461	-	81	365	0	B2_Mm2	-93	102	2
chr1	58401746	58401810	-	146	0	0	B2_Mm2	-94	101	47
chr1	58401855	58402026	-	76	53	6	B2_Mm1t	-14	179	1
chr1	58404521	58404695	-	52	35	0	B2_Mm2	-15	180	1
chr1	58409457	58409592	+	67	30	0	B2_Mm1o	2	140	-53
chr1	58415638	58415764	+	87	24	0	B2_Mm2	67	195	0
chr1	58415934	58416104	+	181	88	24	B2_Mm2	1	181	-14
chr1	58416281	58416454	-	105	92	12	B2_Mm2	-7	188	2
chr1	58417634	58417788	-	97	104	9	B2_Mm2	-69	126	1
chr1	58429802	58429989	-	43	32	0	B2_Mm2	-2	193	1
chr1	58430794	58430982	+	97	5	11	B2_Mm1t	2	188	-5
chr1	58434735	58434928	-	36	0	0	B2_Mm1a	0	193	1
chr1	58435170	58435365	-	83	15	15	B2_Mm2	0	195	1
chr1	58435406	58435589	+	56	66	27	B2_Mm1o	2	191	-2
chr1	58436459	58436619	-	37	0	0	B2_Mm1a	-32	161	1
chr1	58437080	58437239	-	96	208	13	B2_Mm2	-5	190	1
chr1	58437801	58437988	-	86	21	0	B2_Mm2	-4	191	1
chr1	58452565	58452756	-	21	11	0	B2_Mm1a	0	193	1
chr1	58455908	58456104	-	26	0	20	B2_Mm1a	0	193	2
chr1	58456522	58456683	+	75	6	0	B2_Mm1o	1	161	-32
chr1	58459391	58459565	-	103	69	0	B2_Mm1a	-7	186	1
chr1	58462113	58462273	+	81	156	0	B2_Mm2	3	187	-8
chr1	58466624	58466810	-	70	5	5	B2_Mm1o	-7	186	1
chr1	58471215	58471255	+	25	0	0	B2_Mm1o	2	41	-152
chr1	58471255	58471447	+	47	0	0	B2_Mm1a	2	193	0
chr1	58471447	58471608	+	76	117	0	B2_Mm2	27	188	-7
chr1	58472550	58472734	+	155	71	16	B2_Mm2	2	195	0
chr1	58476816	58477011	-	94	15	20	B2_Mm2	-1	194	1
chr1	58478774	58478944	+	53	135	6	B2_Mm1o	1	192	-1
chr1	58481977	58482053	-	158	13	0	B2_Mm2	-9	186	110
chr1	58482054	58482244	+	101	5	58	B2_Mm2	2	181	-14
chr1	58482275	58482383	+	85	439	0	B2_Mm2	47	164	-31
chr1	58482569	58482704	-	66	0	104	B2_Mm2	-73	122	2
chr1	58486872	58487069	+	58	5	35	B2_Mm1o	1	191	-2
chr1	58496709	58496903	-	58	5	31	B2_Mm1a	-3	190	2
chr1	58496926	58497119	-	36	0	0	B2_Mm1t	0	193	1
chr1	58498850	58499005	+	81	8	0	B2_Mm2	6	129	-66
chr1	58501064	58501256	-	26	0	0	B2_Mm1a	0	193	2
chr1	58546888	58547045	-	81	53	18	B2_Mm2	-77	118	2
chr1	58560452	58560640	+	27	21	0	B2_Mm1a	2	193	0
chr1	58563509	58563697	+	69	5	0	B2_Mm1o	1	189	-4
chr1	58575297	58575455	-	31	6	0	B2_Mm1a	-32	161	2
chr1	58575461	58575649	-	64	5	0	B2_Mm2	-6	189	1
chr1	58576363	58576537	+	58	98	0	B2_Mm1t	3	193	0
chr1	58601010	58601185	+	74	11	0	B2_Mm1o	2	178	-15
chr1	58601272	58601384	+	98	321	9	B2_Mm2	47	193	-2
chr1	58608306	58608492	-	76	11	5	B2_Mm2	-7	188	2
chr1	58609701	58609888	-	38	0	16	B2_Mm1t	-8	185	2
chr1	58628231	58628407	+	94	6	0	B2_Mm1o	2	172	-21
chr1	58628493	58628591	+	114	367	30	B2_Mm2	47	177	-18
chr1	58636308	58636482	-	52	6	0	B2_Mm1o	-20	173	1
chr1	58639728	58639923	-	53	0	41	B2_Mm2	-8	187	1
chr1	58677664	58677841	+	186	11	28	B2_Mm2	1	174	-21
chr1	58693432	58693624	+	63	10	16	B2_Mm1o	2	192	-1
chr1	58694112	58694271	+	13	0	0	B2_Mm1a	2	160	-33
chr1	58710238	58710418	-	56	6	0	B2_Mm2	-14	181	1
chr1	58715360	58715549	-	49	21	21	B2_Mm2	-5	190	2
chr1	58736645	58736827	-	74	60	33	B2_Mm2	-7	188	2
chr1	58757148	58757339	+	31	5	0	B2_Mm1a	1	192	-1
chr1	58763278	58763474	-	42	0	20	B2_Mm1a	-1	192	1
chr1	58769545	58769729	+	71	16	0	B2_Mm2	9	195	0
chr1	58789419	58789608	+	37	21	0	B2_Mm1a	1	193	0
chr1	58800879	58801069	+	48	16	21	B2_Mm1a	1	189	-4
chr1	58805768	58805960	-	110	16	5	B2_Mm2	0	195	2
chr1	58832917	58833099	-	84	24	4	B2_Mm2	-18	175	1
chr1	58843270	58843426	+	96	51	0	B2_Mm2	1	164	-31
chr1	58905955	58906152	-	80	25	46	B2_Mm2	-2	193	1
chr1	59041901	59042072	+	70	6	0	B2_Mm2	5	176	-19
chr1	59049790	59049979	+	48	16	16	B2_Mm2	2	190	-5
chr1	59074778	59074955	+	68	17	6	B2_Mm2	2	180	-15
chr1	59085533	59085725	+	148	42	47	B2_Mm2	3	193	-2
chr1	59127728	59127913	+	81	16	0	B2_Mm2	1	188	-7
chr1	59137146	59137332	+	97	16	0	B2_Mm2	5	193	-2
chr1	59138754	59138950	+	84	20	25	B2_Mm2	1	195	0
chr1	59151346	59151528	+	99	60	6	B2_Mm2	2	193	-2
chr1	59176598	59176796	-	70	0	66	B2_Mm1o	-6	187	3
chr1	59191609	59191798	-	37	21	0	B2_Mm1a	0	193	1
chr1	59193576	59193682	+	38	0	0	B2_Mm2	2	107	-88
chr1	59198630	59198792	+	44	191	12	B2_Mm1o	2	192	-1
chr1	59200625	59200817	+	62	16	0	B2_Mm2	1	195	0
chr1	59225174	59225347	+	139	12	6	B2_Mm1o	5	171	-22
chr1	59225378	59225444	+	91	0	18	B2_Mm2	47	101	-94
chr1	59226304	59226497	+	21	0	0	B2_Mm1t	1	193	0
chr1	59232138	59232332	-	26	5	26	B2_Mm1t	-3	190	1
chr1	59234852	59235046	+	83	5	5	B2_Mm2	1	194	-1
chr1	59239712	59239879	-	60	132	0	B2_Mm2	-4	191	3
chr1	59246989	59247178	-	26	0	0	B2_Mm1a	-4	189	1
chr1	59251301	59251422	+	74	8	0	B2_Mm2	2	123	-72
chr1	59251692	59251760	+	132	15	0	B2_Mm1t	111	179	-14
chr1	59251826	59251941	+	146	0	18	B2_Mm2	47	101	-94
chr1	59256123	59256197	+	125	0	27	B2_Mm2	1	72	-123
chr1	59258956	59259113	-	76	38	0	B2_Mm2	-7	188	26
chr1	59259178	59259352	-	132	11	0	B2_Mm2	-19	176	1
chr1	59262219	59262380	-	116	0	0	B2_Mm2	-66	129	1
chr1	59263348	59263542	+	85	5	26	B2_Mm2	3	192	-3
chr1	59294661	59294844	-	93	22	0	B2_Mm2	-8	187	1
chr1	59324778	59324889	-	90	351	9	B2_Mm2	0	195	47
chr1	59324924	59325093	-	101	12	0	B2_Mm1t	-22	171	1
chr1	59339021	59339208	-	82	48	27	B2_Mm1t	-1	192	2
chr1	59360074	59360203	+	105	8	39	B2_Mm2	1	125	-70
chr1	59375427	59375603	+	91	17	6	B2_Mm2	3	180	-15
chr1	59376983	59377155	+	152	35	6	B2_Mm2	1	177	-18
chr1	59393565	59393638	+	151	0	0	B2_Mm2	23	95	-100
chr1	59399253	59399410	+	106	0	0	B2_Mm2	2	124	-71
chr1	59424228	59424370	+	219	42	35	B2_Mm2	50	192	-3
chr1	59441505	59441545	-	24	73	0	B2_Mm2	-15	180	137
chr1	59441548	59441592	-	167	0	45	B2_Mm2	-107	88	47
chr1	59441682	59441791	-	71	0	0	B2_Mm1t	-32	161	63
chr1	59441992	59442177	-	76	32	0	B2_Mm1o	-1	192	2
chr1	59453454	59453634	+	56	17	0	B2_Mm2	5	187	-8
chr1	59471764	59471945	-	76	28	61	B2_Mm2	-1	194	20
chr1	59501456	59501642	-	71	16	16	B2_Mm2	-9	186	1
chr1	59514533	59514714	+	66	11	0	B2_Mm2	2	184	-11
chr1	59517707	59517892	-	130	32	5	B2_Mm2	-5	190	1
chr1	59518042	59518228	-	44	0	27	B2_Mm1t	-11	182	1
chr1	59518229	59518420	-	26	5	0	B2_Mm1a	0	193	2
chr1	59522257	59522442	-	89	38	27	B2_Mm2	-7	188	2
chr1	59523273	59523421	-	71	214	0	B2_Mm2	-74	121	3
chr1	59543272	59543448	+	91	6	0	B2_Mm1o	2	178	-15
chr1	59543461	59543565	+	49	375	0	B2_Mm2	47	189	-6
chr1	59557518	59557708	-	95	16	0	B2_Mm2	-1	194	2
chr1	59572625	59572810	+	66	5	22	B2_Mm1o	2	183	-10
chr1	59577262	59577443	+	102	6	22	B2_Mm1o	1	178	-15
chr1	59580977	59581164	+	107	70	48	B2_Mm2	3	193	-2
chr1	59587008	59587195	-	53	0	0	B2_Mm1a	-6	187	1
chr1	59587305	59587493	-	21	0	0	B2_Mm1a	-4	189	2
chr1	59587595	59587786	-	84	16	0	B2_Mm2	0	195	2
chr1	59589238	59589411	-	59	6	0	B2_Mm1o	-23	170	1
chr1	59601061	59601243	+	71	55	0	B2_Mm1a	2	193	0
chr1	59608837	59608999	-	80	12	0	B2_Mm2	-31	164	1
chr1	59618324	59618467	+	70	154	0	B2_Mm2	2	166	-29
chr1	59618476	59618668	+	104	16	0	B2_Mm2	1	195	0
chr1	59624430	59624580	+	33	0	0	B2_Mm1a	1	150	-43
chr1	59627183	59627372	-	58	16	0	B2_Mm1o	0	193	2
chr1	59630586	59630765	+	33	0	0	B2_Mm1a	2	151	-42
chr1	59630855	59631037	+	77	28	0	B2_Mm2	2	188	-7
chr1	59631275	59631472	-	88	0	15	B2_Mm2	0	195	2
chr1	59631661	59631845	-	130	16	0	B2_Mm2	-7	188	2
chr1	59632740	59632915	+	51	0	0	B2_Mm1t	35	191	-2
chr1	59638466	59638624	+	89	44	0	B2_Mm1t	2	166	-27
chr1	59639054	59639242	-	91	32	5	B2_Mm1t	0	193	1
chr1	59642220	59642397	-	92	79	17	B2_Mm2	-6	189	2
chr1	59646715	59646901	+	70	38	0	B2_Mm2	1	193	-2
chr1	59648109	59648297	-	58	37	0	B2_Mm2	0	195	1
chr1	59650682	59650869	-	32	5	0	B2_Mm1t	-4	189	2
chr1	59651819	59651912	-	85	21	0	B2_Mm2	-97	98	3
chr1	59656370	59656539	+	140	124	30	B2_Mm2	3	187	-8
chr1	59657135	59657315	+	69	67	28	B2_Mm2	2	188	-7
chr1	59658901	59659093	+	26	0	0	B2_Mm1a	2	193	0
chr1	59659381	59659542	-	33	56	68	B2_Mm1a	-32	161	2
chr1	59660825	59661005	+	61	56	0	B2_Mm2	2	191	-4
chr1	59661370	59661538	+	71	149	0	B2_Mm2	2	194	-1
chr1	59661542	59661732	+	47	11	0	B2_Mm1a	1	192	-1
chr1	59667949	59668102	+	124	85	0	B2_Mm2	30	195	0
chr1	59672061	59672222	-	109	318	9	B2_Mm2	-5	190	47
chr1	59672237	59672413	-	85	11	0	B2_Mm1a	-14	179	2
chr1	59674110	59674274	+	73	104	0	B2_Mm2	1	181	-14
chr1	59674545	59674684	+	176	108	22	B2_Mm2	8	158	-37
chr1	59675864	59676057	+	37	5	10	B2_Mm1t	2	193	0
chr1	59676090	59676228	-	100	200	0	B2_Mm2	-114	81	34
chr1	59676243	59676425	+	77	16	0	B2_Mm2	2	186	-9
chr1	59676455	59676628	+	46	58	0	B2_Mm2	3	185	-10
chr1	59678835	59679025	+	86	37	16	B2_Mm2	2	195	0
chr1	59680040	59680228	-	21	16	0	B2_Mm1a	-1	192	2
chr1	59681572	59681747	-	69	6	0	B2_Mm2	-18	177	2
chr1	59681942	59682094	-	66	79	0	B2_Mm2	-31	164	1
chr1	59682099	59682288	-	112	0	5	B2_Mm2	-6	189	2
chr1	59682369	59682542	-	87	46	0	B2_Mm2	-14	181	1
chr1	59682580	59682765	+	97	16	0	B2_Mm2	2	189	-6
chr1	59685547	59685726	-	95	28	0	B2_Mm2	-11	184	1
chr1	59687761	59687844	-	13	24	60	B2_Mm2	-101	94	15
chr1	59689600	59689773	-	104	35	0	B2_Mm1t	-14	179	1
chr1	59690572	59690745	+	133	0	0	B2_Mm2	2	174	-21
chr1	59694194	59694366	-	266	13	101	B2_Mm2	-18	177	33
chr1	59694495	59694688	+	68	5	10	B2_Mm1o	1	192	-1
chr1	59695351	59695509	-	38	0	0	B2_Mm1a	-34	159	2
chr1	59696806	59696982	-	74	51	6	B2_Mm2	-10	185	2
chr1	59697194	59697347	+	135	0	0	B2_Mm1o	1	37	-156
chr1	59697194	59697347	+	122	26	17	B2_Mm2	73	190	-5
chr1	59699750	59699935	+	98	38	11	B2_Mm2	2	191	-4
chr1	59700073	59700250	+	107	6	0	B2_Mm1t	16	193	0
chr1	59701523	59701714	+	43	16	16	B2_Mm1o	2	192	-1
chr1	59701876	59702057	+	117	55	6	B2_Mm2	1	190	-5
chr1	59710847	59711029	-	120	143	82	B2_Mm2	-1	194	2
chr1	59715242	59715434	-	47	0	0	B2_Mm1a	0	193	2
chr1	59720179	59720285	-	112	359	0	B2_Mm2	-5	190	47
chr1	59720369	59720545	-	82	6	0	B2_Mm1o	-20	173	2
chr1	59721169	59721325	-	90	6	0	B2_Mm1o	-36	157	1
chr1	59724115	59724308	+	47	0	0	B2_Mm1t	1	193	0
chr1	59727041	59727223	-	79	126	93	B2_Mm2	-6	189	2
chr1	59736964	59737156	-	58	5	10	B2_Mm1o	-2	191	1
chr1	59737359	59737552	+	57	0	0	B2_Mm1t	1	193	0
chr1	59740762	59740949	-	43	27	0	B2_Mm1a	0	193	2
chr1	59742131	59742319	-	32	21	5	B2_Mm1o	0	193	2
chr1	59745611	59745746	-	30	0	0	B2_Mm2	-59	136	2
chr1	59746194	59746379	-	71	16	5	B2_Mm1o	-6	187	1
chr1	59747558	59747731	-	136	17	23	B2_Mm2	-23	172	1
chr1	59747740	59747932	-	26	0	0	B2_Mm1a	0	193	2
chr1	59749804	59749991	-	102	5	5	B2_Mm1o	-6	187	1
chr1	59751579	59751764	-	76	16	0	B2_Mm2	-7	188	1
chr1	59755839	59756048	+	67	0	72	B2_Mm2	1	194	-1
chr1	59756636	59756823	-	37	27	0	B2_Mm1t	0	193	2
chr1	59757088	59757246	-	88	6	0	B2_Mm1o	-32	161	2
chr1	59757475	59757660	-	103	16	0	B2_Mm2	-7	188	1
chr1	59757969	59758138	-	54	24	0	B2_Mm1o	-20	173	2
chr1	59759189	59759377	-	16	21	0	B2_Mm1a	0	193	2
chr1	59759728	59759897	-	47	130	0	B2_Mm1a	-1	192	2
chr1	59768568	59768753	-	38	0	0	B2_Mm1a	-7	186	2
chr1	59773479	59773667	-	117	37	0	B2_Mm2	0	195	1
chr1	59784198	59784390	-	36	0	0	B2_Mm1a	-1	192	1
chr1	59790088	59790257	-	59	112	0	B2_Mm1o	-5	188	1
chr1	59792953	59793130	+	80	6	6	B2_Mm1o	2	178	-15
chr1	59793158	59793267	+	73	330	9	B2_Mm2	47	190	-5
chr1	59793466	59793649	-	55	6	0	B2_Mm1a	-5	188	5
chr1	59794592	59794781	-	48	0	5	B2_Mm2	-4	191	4
chr1	59800605	59800778	+	53	6	0	B2_Mm1o	1	170	-23
chr1	59800791	59800896	+	48	343	9	B2_Mm2	47	186	-9
chr1	59806257	59806443	+	44	0	27	B2_Mm2	1	181	-14
chr1	59812852	59813042	-	63	11	5	B2_Mm1o	0	193	3
chr1	59822285	59822489	+	94	5	59	B2_Mm2	1	193	-2
chr1	59825820	59825929	+	156	0	0	B2_Mm2	2	110	-85
chr1	59835023	59835200	+	68	6	6	B2_Mm1o	2	178	-15
chr1	59835236	59835292	+	146	0	18	B2_Mm2	47	101	-94
chr1	59836459	59836575	-	88	310	26	B2_Mm2	0	195	47
chr1	59836641	59836817	-	57	6	0	B2_Mm1o	-15	178	2
chr1	59839725	59839920	-	78	5	15	B2_Mm1a	0	193	1
chr1	59842103	59842295	-	27	0	21	B2_Mm1a	-4	189	2
chr1	59843817	59844014	+	68	0	35	B2_Mm2	1	190	-5
chr1	59852621	59852780	+	139	87	0	B2_Mm2	1	125	-70
chr1	59853144	59853328	-	92	38	0	B2_Mm2	-3	192	2
chr1	59854761	59854917	+	58	19	0	B2_Mm1a	2	160	-33
chr1	59862694	59862880	-	124	70	43	B2_Mm2	-4	191	1
chr1	59874121	59874283	-	118	204	62	B2_Mm2	-9	186	2
chr1	59888423	59888598	-	81	57	6	B2_Mm1o	-9	184	1
chr1	59892783	59892848	-	164	0	0	B2_Mm2	-94	101	47
chr1	59892914	59893089	-	111	6	0	B2_Mm1o	-20	173	1
chr1	59903422	59903601	+	84	17	6	B2_Mm2	1	181	-14
chr1	59903636	59903701	+	62	0	0	B2_Mm1a	127	191	-2
chr1	59908263	59908468	-	80	15	88	B2_Mm2	-1	194	5
chr1	59909391	59909572	+	105	22	0	B2_Mm1o	2	186	-7
chr1	59910856	59911012	-	19	45	0	B2_Mm2	-31	164	2
chr1	59916599	59916777	-	87	0	0	B2_Mm1a	-19	174	2
chr1	59916782	59916947	-	61	36	6	B2_Mm2	-25	170	1
chr1	59919328	59919512	-	98	16	0	B2_Mm2	-2	193	7
chr1	59920501	59920686	-	92	16	0	B2_Mm1t	-5	188	1
chr1	59925013	59925200	-	99	11	27	B2_Mm1t	-8	185	2
chr1	59925653	59925754	-	50	0	0	B2_Mm2	-94	101	1
chr1	59928115	59928303	-	160	27	0	B2_Mm2	-1	194	2
chr1	59931322	59931509	-	64	27	0	B2_Mm1o	0	193	1
chr1	59943168	59943299	-	133	8	23	B2_Mm2	-66	129	1
chr1	59967699	59967849	+	73	47	0	B2_Mm2	38	194	-1
chr1	59973200	59973386	-	137	27	16	B2_Mm2	-7	188	1
chr1	59977533	59977689	-	84	32	0	B2_Mm2	-35	160	1
chr1	60005630	60005777	-	88	34	0	B2_Mm2	-43	152	1
chr1	60008640	60008821	+	78	6	11	B2_Mm2	2	181	-14
chr1	60013299	60013491	+	105	10	5	B2_Mm2	1	193	-2
chr1	60013617	60013804	+	203	37	53	B2_Mm2	11	194	-1
chr1	60020358	60020555	-	73	0	30	B2_Mm1a	-1	192	2
chr1	60024395	60024574	+	73	0	11	B2_Mm2	1	177	-18
chr1	60025495	60025690	-	73	15	20	B2_Mm2	0	195	2
[truncated: 63,535 more rows]

## Sheet: Table S3
Table S3. B2 loci analyzed for DNA methylation
locus name	location in mm10	sub-subfamily
B2_01	chr3:140574535-140574726	B2_Mm1a
B2_02	chr4:150928529-150928722	B2_Mm2
B2_03	chr1:161243071-161243263	B2_Mm1a
B2_04	chr2:7853993-7854178	B2_Mm1t
B2_05	chr2:90781788-90781962	B2_Mm1a
B2_06	chr17:49050266-49050457	B2_Mm1a
B2_07	chr2:126847009-126847201	B2_Mm1a
B2_08	chr2:127026280-127026471	B2_Mm1a
B2_09	chr2:181496061-181496251	B2_Mm1t
B2_10	chr3:101837716-101837908	B2_Mm1a
B2_11	chr4:33285052-33285242	B2_Mm1a
B2_12	chr4:103026148-103026338	B2_Mm1a
B2_13	chr4:108117981-108118186	B2_Mm1a
B2_14	chr5:31493716-31493907	B2_Mm1a
B2_15	chr5:92280279-92280470	B2_Mm1a
B2_16	chr15:38073056-38073248	B2_Mm1a
B2_17	chr5:127634254-127634441	B2_Mm1a
B2_18	chr6:98543445-98543618	B2_Mm1t
B2_19	chr7:107676768-107676957	B2_Mm1t
B2_20	chr7:123148204-123148395	B2_Mm1a
B2_21	chr7:140774798-140774981	B2_Mm1a
B2_22	chr8:78416311-78416501	B2_Mm1t
B2_23	chr9:22653332-22653524	B2_Mm1a
B2_24	chr13:117214736-117214927	B2_Mm1t
B2_25	chr9:44768016-44768206	B2_Mm1a
B2_26	chr9:59538702-59538883	B2_Mm1a
B2_27	chr9:75446824-75447015	B2_Mm1a
B2_28	chr5:110250888-110251072	B2_Mm1t
B2_29	chr5:92395522-92395713	B2_Mm1a
B2_30	chr11:51690547-51690739	B2_Mm1a
B2_31	chr11:51968554-51968747	B2_Mm1a
B2_32	chr11:84305922-84306114	B2_Mm1a
B2_33	chr11:107391610-107391801	B2_Mm1a
B2_34	chr2:116112045-116112236	B2_Mm1a
B2_35	chr12:40134898-40135088	B2_Mm1a
B2_36	chr18:28571498-28571688	B2_Mm1a
B2_37	chr13:40888462-40888646	B2_Mm1t
B2_38	chr6:86922219-86922411	B2_Mm1t
B2_39	chr4:149171177-149171369	B2_Mm1a
B2_40	chr14:45460356-45460548	B2_Mm1t
B2_41	chr14:61630236-61630427	B2_Mm1a
B2_42	chr8:24346977-24347169	B2_Mm1a
B2_43	chr15:84166550-84166744	B2_Mm1t
B2_44	chr15:31515179-31515370	B2_Mm1a
B2_45	chr2:72289670-72289861	B2_Mm1a
B2_46	chr8:95636881-95637073	B2_Mm1a
B2_47	chr8:111986675-111986865	B2_Mm1a
B2_48	chr19:23571188-23571373	B2_Mm1a
B2_49	chr19:45009554-45009743	B2_Mm1t
B2_50	chrX:102410389-102410581	B2_Mm1t
B2_51	chrX:159945141-159945333	B2_Mm1a

## Sheet: Table S4
Table S4. Sequencing statistics
sequencing	sample	relicate	mode	number of reads (or read pairs)
melRNA, testis	B6, untreated	#1	300 SE	3150753
melRNA, testis	B6, TAP	#1	300 SE	3307056
melRNA, testis	B6, 5Pase	#1	300 SE	2712840
melRNA, Sg	B6, RppH	#1	300 SE	6426081
melRNA, Sg	B6, RppH	#2	300 SE	5209661
H3K9ac ChIP	B6	#1	50bp PE	43652154
ChIP input	B6	#1	50bp PE	22486022
H3K9ac ChIP	B6	#2	50bp PE	41372052
ChIP input	B6	#2	50bp PE	23844644
H3K9ac ChIP	MSM	#1	50bp PE	42358044
ChIP input	MSM	#1	50bp PE	25953222
H3K9ac ChIP	MSM	#2	50bp PE	45508486
ChIP input	MSM	#2	50bp PE	25976987
ChIP H3K9ac	F1 (MSM x B6)	#1	50bp PE	81462114
ChIP input	F1 (MSM x B6)	#1	50bp PE	31089656
ChIP H3K9ac	F1 (B6 x MSM)	#1	50bp PE	90298257
ChIP input	F1 (B6 x MSM)	#1	50bp PE	69852862
